# Supplementary material for: Physiological activation of Aryl hydrocarbon receptor by food-derived ligands is essential for the efficacy of anti-PD1 therapy
Source: Nat Commun. 2025 Dec 2;16:10598. doi: 10.1038/s41467-025-66854-x (PMC12672584; doi:10.1038/s41467-025-66854-x)
Supplement: Supplementary file 3 — Supplementary Data 1 [file 41467_2025_66854_MOESM3_ESM.xlsx]

## Sheet: Upregulated in WT
gene	baseMean	log2FoldChange	lfcSE	stat	pvalue	padj	symbol
ENSMUSG00000094525	1514.65676345749	2.467227915646	0.476617409385872	5.17653754785218	2.26041577471913e-07	0.000833641337716415	Trbv12-2
ENSMUSG00000079017	15050.1584733438	1.8965309398985	0.546496917351359	3.47034151462408	0.000519796995848627	0.0769456557990528	Ifi27l2a
ENSMUSG00000026573	4970.63935793562	1.7913015831249	0.475991722758551	3.76330406071693	0.00016768311713342	0.0736144749429635	Xcl1
ENSMUSG00000098318	862.017646200655	1.76789928095343	0.476383504114268	3.71108416997027	0.000206373463250861	0.0761105332469174	Lockd
ENSMUSG00000001020	1683.52454028946	1.69129916603419	0.380957047949156	4.43960592182014	9.01237504102301e-06	0.011079213050431	S100a4
ENSMUSG00000035692	1730.04307543407	1.68930676758673	0.50546626726481	3.3420761720222	0.000831542378356352	0.0769456557990528	Isg15
ENSMUSG00000062997	7346.2961905198	1.68741932732806	0.471970377252258	3.57526533159129	0.000349872882022397	0.0769456557990528	Rpl35
ENSMUSG00000062248	2571.43526065967	1.65113933326377	0.464381661555539	3.55556532472224	0.00037716721397085	0.0769456557990528	Cks2
ENSMUSG00000050621	1428.29377532536	1.63776530548384	0.542413418801455	3.01940410895942	0.0025327245474506	0.0769456557990528	Rps27rt
ENSMUSG00000016833	2119.27400733169	1.63684028555285	0.460483126058416	3.55461512686397	0.000378532748656734	0.0769456557990528	Mrps18c
ENSMUSG00000054428	2212.81929797588	1.63388199607074	0.448102080668204	3.64622720259258	0.000266118704377615	0.0769456557990528	Atpif1
ENSMUSG00000000682	69090.1526520597	1.61666257834355	0.452798811889504	3.57037725341484	0.000356467467039028	0.0769456557990528	Cd52
ENSMUSG00000019689	998.193995604948	1.5932653207148	0.475916568540697	3.34778283849254	0.000814608163866216	0.0769456557990528	Fmc1
ENSMUSG00000021520	7469.52042332834	1.58769648712453	0.48159354036263	3.29675619388296	0.000978083651986139	0.0769456557990528	Uqcrb
ENSMUSG00000022820	1585.78862217402	1.58366556795902	0.478130567605991	3.31220314126424	0.000925643056711259	0.0769456557990528	Ndufb4
ENSMUSG00000072692	919.80374109093	1.51515532552527	0.459870750557258	3.29474167184856	0.000985121954656933	0.0769456557990528	Rpl37rt
ENSMUSG00000035048	1357.28224039538	1.51249141202201	0.450498148366416	3.35737542430877	0.000786861925988256	0.0769456557990528	Anapc13
ENSMUSG00000027533	997.318505325851	1.50759170909343	0.402115383050617	3.74915204102914	0.000177433495413822	0.0736144749429635	Fabp5
ENSMUSG00000092341	38344.6265521135	1.48477262993335	0.468480263087883	3.1693387041469	0.00152786233953455	0.0769456557990528	Malat1
ENSMUSG00000037152	3622.4765647203	1.48315170533804	0.445315604005807	3.33056307031788	0.000866705267367888	0.0769456557990528	Ndufc1
ENSMUSG00000061482	1045.83908790041	1.48215488235017	0.4579414674777	3.23655966452163	0.00120979932778202	0.0769456557990528	H4c4
ENSMUSG00000057278	5404.06810948308	1.47776106060081	0.433853930691924	3.40612578580083	0.000658918130867742	0.0769456557990528	Snrpg
ENSMUSG00000058600	4387.1318991629	1.47182818809397	0.453604988021325	3.24473545697602	0.0011755978199438	0.0769456557990528	Rpl30
ENSMUSG00000038717	1504.19457839636	1.4678331144117	0.441770534708499	3.32261434181038	0.000891781141560985	0.0769456557990528	Atp5l
ENSMUSG00000045690	837.78045241151	1.46723027972195	0.491463168279831	2.98543283489056	0.00283177317689365	0.0769456557990528	Wdr89
ENSMUSG00000022890	14392.0320453465	1.45979972309446	0.448166006867104	3.25727453828809	0.00112487579982401	0.0769456557990528	Atp5j
ENSMUSG00000090733	13944.5821672893	1.45617803070496	0.468859194762831	3.10578964211538	0.00189771664802114	0.0769456557990528	Rps27
ENSMUSG00000026385	6204.23702414524	1.45156572321273	0.456375391180847	3.18063977870691	0.00146950228135899	0.0769456557990528	Dbi
ENSMUSG00000018474	1347.61657809306	1.44615874669264	0.52237889685374	2.76840958814144	0.00563306126090674	0.0927266893518268	Chd3
ENSMUSG00000076476	1138.86091656931	1.44568950291517	0.385879115434543	3.74648288826712	0.00017933123033711	0.0736144749429635	Trbv20
ENSMUSG00000006360	32196.929689239	1.44068348497479	0.425730376107134	3.38402793370855	0.000714307354815193	0.0769456557990528	Crip1
ENSMUSG00000029632	8558.29797011004	1.43894810760447	0.449878805076787	3.19852389436054	0.00138133085446358	0.0769456557990528	Ndufa4
ENSMUSG00000049124	1080.06934766497	1.43758105831421	0.447283613575393	3.21402576504603	0.00130887927938499	0.0769456557990528	NA
ENSMUSG00000073616	3242.45644001911	1.42761341051637	0.42396723008926	3.36727300884977	0.000759154937811923	0.0769456557990528	Cops9
ENSMUSG00000023089	2524.67808150509	1.41450604127813	0.413737878770223	3.41884587769083	0.000628873358046349	0.0769456557990528	Ndufa5
ENSMUSG00000060636	5550.89512604724	1.41250595730374	0.422021286926237	3.34700168228867	0.000816907146217717	0.0769456557990528	Rpl35a
ENSMUSG00000036781	6735.92214664466	1.40872618486977	0.400067431842426	3.52122185598107	0.000429563056548521	0.0769456557990528	Rps27l
ENSMUSG00000028470	834.699422015632	1.4026850500684	0.470893526312583	2.97877327185272	0.00289404836449944	0.0769456557990528	Hint2
ENSMUSG00000020267	8645.53295628141	1.39768107663745	0.412142770381428	3.39125462602179	0.000695734307905021	0.0769456557990528	Hint1
ENSMUSG00000021606	3949.67603351564	1.39699240019812	0.436996320629983	3.19680586368367	0.00138958415678109	0.0769456557990528	Ndufs6
ENSMUSG00000043004	5075.48784746823	1.3957833476816	0.424603087512976	3.28726612860285	0.00101165179825533	0.0769456557990528	Gng2
ENSMUSG00000050608	7680.19130075604	1.39571643930272	0.424962352809881	3.28432961196242	0.00102225289737966	0.0769456557990528	Micos10
ENSMUSG00000018585	3840.70213925269	1.39400784885807	0.432069048719465	3.22635433616348	0.0012537803268112	0.0769456557990528	Atox1
ENSMUSG00000025491	4886.03584933103	1.3928933271065	0.440434999171041	3.1625400563718	0.00156399217387429	0.0769456557990528	Ifitm1
ENSMUSG00000061787	6944.42700482888	1.39273634831975	0.427556500499174	3.25743228484123	0.00112425078337772	0.0769456557990528	Rps17
ENSMUSG00000020460	9589.69319138821	1.3914703426773	0.434449697871204	3.20283418194437	0.00136082311075953	0.0769456557990528	Rps27a
ENSMUSG00000038690	9891.49407197399	1.39142690849625	0.430043940852763	3.23554589732643	0.00121410364627647	0.0769456557990528	Atp5j2
ENSMUSG00000061518	7333.90407460466	1.3852709128897	0.444743098552359	3.11476651891566	0.00184090563445914	0.0769456557990528	Cox5b
ENSMUSG00000060419	780.363630984774	1.38329092954844	0.448540182043117	3.08398441193717	0.00204248296934732	0.0769456557990528	NA
ENSMUSG00000008668	18764.9717005388	1.37859526493692	0.437300119572245	3.15251517947313	0.00161870405284472	0.0769456557990528	Rps18
ENSMUSG00000028234	9574.4621625947	1.37531689860762	0.446007258648293	3.08361999034674	0.00204498624991683	0.0769456557990528	Rps20
ENSMUSG00000059534	5681.77674236412	1.37330811697584	0.429959711291254	3.19403907136211	0.00140297127789356	0.0769456557990528	Uqcr10
ENSMUSG00000026126	1696.39910313942	1.37117549819575	0.430096840449413	3.18806224375652	0.00143229701034321	0.0769456557990528	Ptpn18
ENSMUSG00000006057	6414.58343679716	1.37024972632138	0.459065699640906	2.98486627816721	0.00283702317135002	0.0769456557990528	Atp5g1
ENSMUSG00000091625	2446.9172561637	1.36657340872583	0.407994288323128	3.34949151945851	0.000809600340321413	0.0769456557990528	Lsm5
ENSMUSG00000091537	9184.12985170525	1.36431275702091	0.438360859936466	3.11230513878144	0.00185632517644439	0.0769456557990528	Tma7
ENSMUSG00000059278	742.121642911409	1.36429790092351	0.422888176910024	3.22614340011162	0.00125470475750322	0.0769456557990528	Naa38
ENSMUSG00000022338	2569.05246110067	1.36099048937403	0.45752335581673	2.97469073889029	0.00293284060693656	0.0769456557990528	Eny2
ENSMUSG00000020702	1519.40590499215	1.36038951970555	0.47718936892966	2.85083786077824	0.00436041980749052	0.0844130888995268	Ccl1
ENSMUSG00000057863	6848.35095235974	1.35954571344243	0.441988938056618	3.07597226170459	0.0020981736330827	0.0769456557990528	Rpl36
ENSMUSG00000025508	10713.0910122145	1.35294980155319	0.441412047404077	3.06504955972503	0.00217633930470191	0.0769456557990528	Rplp2
ENSMUSG00000067847	2595.79270231998	1.35141654718336	0.439496438618842	3.07492035983343	0.00210558770009044	0.0769456557990528	Romo1
ENSMUSG00000041697	13610.8224785848	1.35025726290433	0.446299086672331	3.02545378923368	0.00248260338219564	0.0769456557990528	Cox6a1
ENSMUSG00000063457	9062.02311230015	1.35012298270711	0.421167457877254	3.20566785836667	0.00134749427641263	0.0769456557990528	Rps15
ENSMUSG00000093674	16494.8794109981	1.34968520274166	0.414642344827219	3.25505877433736	0.0011336890164726	0.0769456557990528	Rpl41
ENSMUSG00000063882	7296.05689179639	1.34643047687975	0.441022744808547	3.05297287436786	0.00226586419267717	0.0769456557990528	Uqcrh
ENSMUSG00000027133	4571.12415254413	1.34440004443063	0.455317434505686	2.95266542097202	0.00315043221953822	0.0769456557990528	Nop10
ENSMUSG00000044894	5635.00021554865	1.34392140373248	0.434639482609505	3.09203709627068	0.00198788005411846	0.0769456557990528	Uqcrq
ENSMUSG00000002379	2715.29453392265	1.34339925653646	0.423872362749792	3.16934854591938	0.00152781059958279	0.0769456557990528	Ndufa11
ENSMUSG00000040824	2918.46505650199	1.34278088134612	0.417260576693574	3.21808710515258	0.00129048621155449	0.0769456557990528	Snrpd2
ENSMUSG00000010376	8080.78167480272	1.34249847148809	0.444436858018274	3.02067312210385	0.00252213478848954	0.0769456557990528	Nedd8
ENSMUSG00000078193	1459.79740956732	1.34088753026511	0.438033487351809	3.0611530145141	0.00220486384554598	0.0769456557990528	Gm2000
ENSMUSG00000079480	1226.93186024798	1.33906618761106	0.470489080761162	2.84611533480162	0.0044256162492902	0.0844130888995268	Pin4
ENSMUSG00000071451	783.251066313861	1.33818671471387	0.444347901327867	3.0115742883333	0.0025989680011023	0.0769456557990528	Psmg4
ENSMUSG00000061983	4150.41358859232	1.33815969412446	0.437446781894975	3.05902283319514	0.00222060224512532	0.0769456557990528	Rps12
ENSMUSG00000035215	1406.75855263726	1.33655671751518	0.44407163470823	3.00977728152654	0.00261439320928338	0.0769456557990528	Lsm7
ENSMUSG00000076437	3100.33062913579	1.33625408280257	0.387188581849285	3.45117120040155	0.000558159390197835	0.0769456557990528	Selenoh
ENSMUSG00000041881	4195.64739250845	1.3353549204547	0.4460082935282	2.99401365362787	0.00275333623021501	0.0769456557990528	Ndufa7
ENSMUSG00000039195	1320.17550177132	1.33529614981448	0.453903318052898	2.94180742177095	0.00326302780204754	0.0781431593113722	Bbln
ENSMUSG00000001289	3552.9167801166	1.33434192030016	0.434421944352651	3.07153434039459	0.00212961666111914	0.0769456557990528	Pfdn5
ENSMUSG00000054091	7674.37761948363	1.33229215093878	0.457877912113971	2.90971046143663	0.00361763725373077	0.0789806108625373	1810037I17Rik
ENSMUSG00000041453	10219.8353578091	1.33029833068635	0.431093953775712	3.08586636169449	0.00202960019359162	0.0769456557990528	Rpl21
ENSMUSG00000050856	4134.39219601571	1.32985823646626	0.396246531658599	3.35613849009547	0.000790389787402129	0.0769456557990528	Atp5k
ENSMUSG00000022961	10223.3017512031	1.32960659025737	0.461940124357908	2.87830937419759	0.00399812832753546	0.0810223308896585	Son
ENSMUSG00000028648	1822.20029884422	1.32805343502239	0.423746766254199	3.1340733211064	0.00172397772734528	0.0769456557990528	Ndufs5
ENSMUSG00000086841	1316.81196245565	1.32552718920277	0.477824235961966	2.7740894861354	0.00553564489925297	0.0921651567894831	2410006H16Rik
ENSMUSG00000049775	667383.186461098	1.32439196277836	0.420529901461686	3.14934076786219	0.00163639258313338	0.0769456557990528	Tmsb4x
ENSMUSG00000047675	11561.3677934276	1.32318757562074	0.412458558190675	3.208049752744	0.00133638377705251	0.0769456557990528	Rps8
ENSMUSG00000083992	1043.92431397551	1.31873712039207	0.436222697028478	3.02308231409147	0.00250214173599754	0.0769456557990528	Gm11478
ENSMUSG00000022584	22593.0075519102	1.31843109824766	0.34961892656777	3.77105184547867	0.000162560891591662	0.0736144749429635	Ly6c2
ENSMUSG00000042462	1696.39099711435	1.31777711303135	0.402853215032757	3.27110983320365	0.00107126296228658	0.0769456557990528	Dctpp1
ENSMUSG00000022452	4630.10990023755	1.31676727158279	0.425337715324655	3.09581592259628	0.00196272165329883	0.0769456557990528	Smdt1
ENSMUSG00000031231	6594.29926684458	1.3136081968898	0.424318711490129	3.09580549082233	0.00196279070104899	0.0769456557990528	Cox7b
ENSMUSG00000017778	7493.95137586603	1.31327946198396	0.443923256223006	2.95834796572188	0.00309292769811949	0.0769456557990528	Cox7c
ENSMUSG00000007892	9364.36161023404	1.31264102459062	0.446538609359267	2.93959133001759	0.00328645398331635	0.0781964018740044	Rplp1
ENSMUSG00000001025	21530.3218811885	1.31217487453104	0.411711399849339	3.18712300657989	0.00143695648936343	0.0769456557990528	S100a6
ENSMUSG00000053317	5379.18471986904	1.31019830938915	0.434716734781646	3.0139127495224	0.00257901963754584	0.0769456557990528	Sec61b
ENSMUSG00000052033	1725.92154408918	1.31001112424089	0.424098987570748	3.08892773299148	0.00200880296065494	0.0769456557990528	Pfdn4
ENSMUSG00000028367	14721.473314355	1.30958864450053	0.398592437074369	3.28553309769946	0.00101789582812886	0.0769456557990528	Txn1
ENSMUSG00000071415	10055.7140546322	1.30637823131213	0.447678026128928	2.91812006635301	0.00352148725947753	0.0789806108625373	Rpl23
ENSMUSG00000039236	2108.98069659733	1.30531352028946	0.378563115978693	3.44807369020845	0.000564599975371808	0.0769456557990528	Isg20
ENSMUSG00000034192	1707.73383137094	1.30479712736121	0.40058930766886	3.25719409475551	0.00112519465331209	0.0769456557990528	Lsm3
ENSMUSG00000021290	4294.57553086076	1.30410202049958	0.432166122774356	3.01759428093924	0.00254789770874268	0.0769456557990528	Atp5mpl
ENSMUSG00000042541	10086.8678236157	1.30140001190276	0.440598433843842	2.95371002694941	0.00313978876431613	0.0769456557990528	Sem1
ENSMUSG00000037772	1097.00280203065	1.29659038695064	0.438776809856801	2.95501119891409	0.00312657701510388	0.0769456557990528	Mrpl23
ENSMUSG00000025492	858.453605550361	1.29568194544449	0.3653407324468	3.54650284069587	0.000390380533608969	0.0769456557990528	Ifitm3
ENSMUSG00000073702	5805.09335532754	1.29506589392481	0.421221908009604	3.07454543388868	0.00210823607452051	0.0769456557990528	Rpl31
ENSMUSG00000060591	1545.7441845128	1.29347157967114	0.372987460305791	3.46786880880848	0.000524603328972024	0.0769456557990528	Ifitm2
ENSMUSG00000067288	4699.09951851469	1.29297991816116	0.437665317035164	2.95426634881666	0.00313413380641733	0.0769456557990528	Rps28
ENSMUSG00000039001	3893.90163559301	1.28860611752624	0.419624855029307	3.07085269635957	0.00213448426390953	0.0769456557990528	Rps21
ENSMUSG00000014633	1238.68842782712	1.28842626379205	0.399803058559791	3.22265234396491	0.00127009605405634	0.0769456557990528	Cmc2
ENSMUSG00000039016	1424.68315126016	1.28803770217464	0.44403387372472	2.90076451008141	0.00372253514153131	0.0795858330168625	Timm8b
ENSMUSG00000079641	4973.58265530559	1.28681722917435	0.431864569255189	2.97967770635514	0.00288551804729688	0.0769456557990528	Rpl39
ENSMUSG00000049760	3327.50400981958	1.28373644393304	0.430426402365215	2.98247606763628	0.00285927002131011	0.0769456557990528	Micos13
ENSMUSG00000008683	12423.9882642016	1.28254316509584	0.430922871111139	2.97627081567704	0.0029177707689721	0.0769456557990528	Rps15a
ENSMUSG00000033020	2256.60037713865	1.28132981003062	0.430986968472589	2.97301288382716	0.00294892072776602	0.0769456557990528	Polr2f
ENSMUSG00000045996	1291.6160601893	1.28096503292981	0.443489976823277	2.88837425843391	0.0038723881947661	0.0806856930073298	Polr2k
ENSMUSG00000002477	4679.26588105701	1.28002463598907	0.395679189314848	3.2350062135073	0.00121640083626716	0.0769456557990528	Snrpd1
ENSMUSG00000078572	860.248223414968	1.27984202274599	0.445595394383432	2.87220657771139	0.00407616415877005	0.0810223308896585	Ndufaf8
ENSMUSG00000033938	7027.40357201547	1.27898692511722	0.408833521376627	3.12838076684759	0.00175772310550239	0.0769456557990528	Ndufb7
ENSMUSG00000028998	3963.52389688261	1.27555876520773	0.414054640619436	3.08065322803642	0.00206547047806808	0.0769456557990528	Tomm7
ENSMUSG00000028062	3143.93163382581	1.27291157468352	0.447612691059347	2.84377900830062	0.00445819574614572	0.0844130888995268	Lamtor2
ENSMUSG00000022013	7768.13235243359	1.26935429970588	0.435379855230128	2.91550994943242	0.0035510778428049	0.0789806108625373	Dnajc15
ENSMUSG00000079435	3758.37347794735	1.26882050729839	0.432357594646163	2.93465530156069	0.00333918406140653	0.0789417360158158	Rpl36a
ENSMUSG00000016427	5765.88177321555	1.26677378905511	0.436848585743507	2.89980059543763	0.00373400121151746	0.0795858330168625	Ndufa1
ENSMUSG00000036751	10878.5599490431	1.26614620644127	0.418528550236371	3.02523258144801	0.00248441997095782	0.0769456557990528	Cox6b1
ENSMUSG00000041841	9422.25085942749	1.26595431805594	0.427444724622709	2.96167959301255	0.00305965997705376	0.0769456557990528	Rpl37
ENSMUSG00000016252	7415.55021764048	1.26589558404288	0.402970744068841	3.14140816095231	0.0016813753161373	0.0769456557990528	Atp5e
ENSMUSG00000040212	7151.05219610033	1.2656704058571	0.423646196583601	2.98756466141751	0.00281209801197891	0.0769456557990528	Emp3
ENSMUSG00000031059	4819.35247753199	1.26482273123978	0.426549403883488	2.96524322792224	0.00302443704516723	0.0769456557990528	Ndufb11
ENSMUSG00000010406	2602.56548591179	1.26450106029496	0.409911664042805	3.08481356159436	0.00203679785635422	0.0769456557990528	Mrpl52
ENSMUSG00000028609	3529.50179825916	1.26312614949227	0.417157217414562	3.02793790149625	0.00246228679792244	0.0769456557990528	Magoh
ENSMUSG00000090553	5758.08519454338	1.26249698967825	0.417272564806492	3.02559309228423	0.00248146003009339	0.0769456557990528	Snrpe
ENSMUSG00000020163	3131.09307047167	1.2614539853247	0.417684445748997	3.02011242736761	0.00252680871312679	0.0769456557990528	Uqcr11
ENSMUSG00000063787	2329.92816017082	1.26130809066942	0.417280594921251	3.02268570841991	0.00250542302831618	0.0769456557990528	Chchd1
ENSMUSG00000030417	3451.10788742366	1.26120071176766	0.444322049993504	2.83848328433418	0.00453284934936731	0.0852915734717686	Pdcd5
ENSMUSG00000090862	11037.9975269501	1.26081128106567	0.415740882052674	3.03268534679715	0.00242388193911736	0.0769456557990528	Rps13
ENSMUSG00000062328	7780.01691056506	1.26078198294827	0.427890996266109	2.94650271669698	0.00321389595886658	0.0774695967078427	Rpl17
ENSMUSG00000025144	2133.37173950925	1.25925372366566	0.417788343589097	3.01409491908697	0.00257747152414511	0.0769456557990528	Cenpx
ENSMUSG00000014313	9649.3993584609	1.25899747843887	0.422501890852605	2.97986235256422	0.00288377935103937	0.0769456557990528	Cox6c
ENSMUSG00000059355	1201.23131795558	1.25754065318536	0.460151778155565	2.73288230728128	0.00627827620427442	0.0989499258177951	Wdr83os
ENSMUSG00000026568	2734.98298794092	1.25681439672873	0.434462936337249	2.8928000333569	0.00381824305077524	0.0800095475639721	Mpc2
ENSMUSG00000023939	967.633941110893	1.25581456696657	0.46231736384206	2.71634739506688	0.00660066172330589	0.0997459279283836	Mrpl14
ENSMUSG00000060791	7659.62874709685	1.25527131151326	0.443460668013332	2.8306260330522	0.00464570039861817	0.086532035707595	Gmfg
ENSMUSG00000009013	13278.7488112632	1.25518496067312	0.446397388845624	2.81181071403444	0.00492634845054142	0.0888457697352771	Dynll1
ENSMUSG00000055839	9146.32641947334	1.25332247730179	0.417635257145761	3.0009977746308	0.00269096531613736	0.0769456557990528	Elob
ENSMUSG00000024608	21877.1912037497	1.24666657049539	0.432081766507685	2.88525614161323	0.00391095319495279	0.0807542373312167	Rps14
ENSMUSG00000051989	1430.69175639126	1.24589327844114	0.442788119517417	2.81374595099571	0.00489679106014648	0.0888457697352771	Smim11
ENSMUSG00000042312	5358.56347901483	1.24518747078037	0.426738264433671	2.91791848671661	0.00352376452395519	0.0789806108625373	S100a13
ENSMUSG00000106918	2916.7322483104	1.2438062702994	0.408931386474471	3.04160138213564	0.00235323303212759	0.0769456557990528	Mrpl33
ENSMUSG00000037563	9668.69175913048	1.24247872121317	0.432190979609177	2.87483723592918	0.00404235823548584	0.0810223308896585	Rps16
ENSMUSG00000090841	30032.4397403503	1.23721915735802	0.430597698277572	2.87326003438244	0.0040625957695845	0.0810223308896585	Myl6
ENSMUSG00000020180	6931.91831101628	1.23623929438649	0.404861459730441	3.05348722303571	0.00226198354040247	0.0769456557990528	Snrpd3
ENSMUSG00000063316	10026.2206737348	1.23444383431548	0.416238213465954	2.96571481036413	0.00301980374334672	0.0769456557990528	Rpl27
ENSMUSG00000034566	10881.7108114043	1.2325700345038	0.428614651103373	2.87570672474873	0.00403124074184908	0.0810223308896585	Atp5h
ENSMUSG00000038900	6418.98607189416	1.23098292012082	0.415710477277322	2.96115442695381	0.00306488222472758	0.0769456557990528	Rpl12
ENSMUSG00000025290	9895.09422668869	1.22833195663149	0.421552735783176	2.91382750570803	0.00357027121937047	0.0789806108625373	Rps24
ENSMUSG00000075266	1300.30096357526	1.22732979465066	0.379639861412203	3.23287915574824	0.00122549390782882	0.0769456557990528	Cenpw
ENSMUSG00000022354	2436.88601856138	1.22550980843218	0.399813659153884	3.06520245212655	0.00217522698867159	0.0769456557990528	Ndufb9
ENSMUSG00000024925	2064.94219670823	1.22358437801901	0.413361468439257	2.96008329619821	0.00307555874696395	0.0769456557990528	Rnaseh2c
ENSMUSG00000040952	19691.4561707648	1.22337050748144	0.418226656013877	2.92513757765083	0.00344303968649497	0.0789806108625373	Rps19
ENSMUSG00000071014	1533.94850602268	1.22244805770115	0.406654418048222	3.0061103567211	0.00264612943542229	0.0769456557990528	Ndufb6
ENSMUSG00000038274	8011.68572789605	1.22039721320408	0.41970814972882	2.90772817728843	0.00364064637923843	0.0789806108625373	Fau
ENSMUSG00000050299	1008.83766993147	1.21967139506519	0.448531363362725	2.7192555408413	0.00654290386270695	0.0997459279283836	NA
ENSMUSG00000019738	755.984174580389	1.21952131845024	0.418407649518615	2.91467261617545	0.00356061840506247	0.0789806108625373	Polr2i
ENSMUSG00000041126	4720.87439423362	1.21846373384978	0.38318844263393	3.17980293318451	0.00147375238967737	0.0769456557990528	H2az2
ENSMUSG00000047721	1671.5685023369	1.21843944237413	0.390074963402434	3.12360329857182	0.00178651143072907	0.0769456557990528	Bola2
ENSMUSG00000018770	15812.1332180156	1.21843847521837	0.405428873964985	3.00530759761231	0.00265312390876856	0.0769456557990528	Atp5g3
ENSMUSG00000005054	3554.55535559946	1.21585070684389	0.446930476116828	2.72044707581334	0.00651937068827832	0.0997459279283836	Cstb
ENSMUSG00000042043	2603.82728133141	1.2145194916302	0.415993889882742	2.91956089059995	0.00350524908286429	0.0789806108625373	Tbca
ENSMUSG00000051355	921.502476053185	1.2129141438975	0.408830033380602	2.96679315330127	0.00300923333420221	0.0769456557990528	Commd1
ENSMUSG00000007656	6677.26182015517	1.21256097897394	0.409755114314939	2.95923329962871	0.00308405523218297	0.0769456557990528	Arpp19
ENSMUSG00000028936	4132.60903957462	1.21210610216243	0.425491746088303	2.8487182496623	0.0043895734660624	0.0844130888995268	Rpl22
ENSMUSG00000064109	4259.71435244885	1.20454192673559	0.428004426887233	2.81432118703985	0.00488803630719749	0.0888457697352771	Hcst
ENSMUSG00000039968	857.166107465812	1.20440913825297	0.440287587349581	2.73550554877827	0.00622845362249082	0.0985859955353913	Rsbn1l
ENSMUSG00000113902	5532.87134907597	1.20208016955589	0.406971600615893	2.95372003288856	0.00313968697282479	0.0769456557990528	Ndufb1
ENSMUSG00000044258	4315.2307662595	1.20154553742436	0.405711127805519	2.96157895378294	0.00306066010387391	0.0769456557990528	Ctla2a
ENSMUSG00000078713	2169.73908158063	1.19957093606176	0.427618729644337	2.80523478721214	0.00502799400912737	0.0891502014695275	Tomm5
ENSMUSG00000020022	3357.44825550153	1.19886669794727	0.417750931941008	2.86981214470772	0.00410715726318773	0.0810223308896585	Ndufa12
ENSMUSG00000042747	6928.72710037428	1.19769655169845	0.409318515505431	2.92607469813457	0.00343268504217674	0.0789806108625373	Krtcap2
ENSMUSG00000022400	8266.7176297789	1.19562096963808	0.42908817053117	2.78642258573108	0.00532933458054414	0.0914166787583572	Rbx1
ENSMUSG00000036199	8063.38532248023	1.19211398341183	0.428780549771625	2.78024267669503	0.0054318289584123	0.0918925926542412	Ndufa13
ENSMUSG00000035674	5923.71709563069	1.18923372993112	0.408452506227148	2.91155939013817	0.00359629532663658	0.0789806108625373	Ndufa3
ENSMUSG00000035885	10588.7421299439	1.18918078005335	0.432286880768316	2.75090647659671	0.00594306080061336	0.095295687968096	Cox8a
ENSMUSG00000030432	5117.84221429522	1.18751562296859	0.410272796326118	2.89445372347976	0.00379818890830077	0.0800095475639721	Rpl28
ENSMUSG00000057322	7015.55720120713	1.18706337833918	0.39376171184933	3.01467446584395	0.00257255207005035	0.0769456557990528	Rpl38
ENSMUSG00000087687	1803.55713437624	1.18659672981986	0.402657613186493	2.94691244114212	0.0032096407205376	0.0774695967078427	Pet100
ENSMUSG00000023020	2126.82692593976	1.18648972538627	0.419784495208167	2.82642579449701	0.00470706486673062	0.0872344483844348	Cox14
ENSMUSG00000041959	22150.2454239175	1.18138090727744	0.422793736644225	2.79422518567619	0.00520242378392359	0.0903607242721506	S100a10
ENSMUSG00000022956	1839.4144449054	1.17731642366325	0.387167362758785	3.04084625128061	0.0023591426356533	0.0769456557990528	Atp5o
ENSMUSG00000054312	2754.76169367221	1.17707119664824	0.413073120945837	2.84954681619815	0.00437815618719183	0.0844130888995268	Mrps21
ENSMUSG00000034892	8294.60561612621	1.17637910855262	0.43256589036174	2.71953738092676	0.00653733054814989	0.0997459279283836	Rps29
ENSMUSG00000059070	13690.9705903749	1.17541681781837	0.418401458437638	2.80930382558302	0.00496487670957157	0.0888857539072812	Rpl18
ENSMUSG00000019362	5194.454015964	1.1747017466324	0.430164408839565	2.73082040841394	0.006317688840805	0.0991473891271865	D8Ertd738e
ENSMUSG00000059291	7819.47367336637	1.17405113077472	0.412901600398748	2.84341627555066	0.00446327340981771	0.0844130888995268	Rpl11
ENSMUSG00000038489	747.082592378684	1.17105399887633	0.408071274582408	2.8697290689591	0.00410823640899299	0.0810223308896585	Polr2l
ENSMUSG00000084786	10182.0223628656	1.16943333470489	0.423268946555965	2.76286116479908	0.00572971324575063	0.093088909472812	Ubl5
ENSMUSG00000078974	3692.09039442811	1.16832078075167	0.398928068718463	2.92865023136839	0.00340437272029091	0.0789806108625373	Sec61g
ENSMUSG00000024208	2497.233308837	1.16427134579215	0.401695387931449	2.89839361061033	0.00375079537686044	0.0795858330168625	Uqcc2
ENSMUSG00000034880	1242.92033298855	1.16363633545791	0.428400023930615	2.71623779284936	0.00660284743945016	0.0997459279283836	Mrpl34
ENSMUSG00000028044	3842.26740943133	1.16258035244747	0.341804371190004	3.40130334904702	0.000670653615260236	0.0769456557990528	Cks1b
ENSMUSG00000068523	4303.93138284559	1.16235321545372	0.428300150848368	2.7138753352091	0.00665011866567213	0.0997459279283836	Gng5
ENSMUSG00000012483	1913.12460379075	1.16199134364111	0.407830013089155	2.84920507649615	0.00438286194291867	0.0844130888995268	Rpa3
ENSMUSG00000030335	2501.24135188522	1.16027008729253	0.425574666082478	2.72636080049855	0.00640369567622626	0.099649070269715	Mrpl51
ENSMUSG00000031683	3470.52414452079	1.16019391882244	0.403085784408173	2.87828041498881	0.00399849540078657	0.0810223308896585	Lsm6
ENSMUSG00000033213	885.205104879015	1.15951604099171	0.414888522807378	2.79476528573445	0.00519374083390861	0.0903607242721506	AA467197
ENSMUSG00000060938	7284.63468948163	1.15600816778213	0.417586503749538	2.76830826044964	0.00563481309417499	0.0927266893518268	Rpl26
ENSMUSG00000000088	3639.16299915403	1.15329341336548	0.397954467704889	2.89805368945054	0.00375486305448321	0.0795858330168625	Cox5a
ENSMUSG00000025362	9544.85745225455	1.14990277204693	0.407692728970336	2.82051331882006	0.00479468830766045	0.0884140523932587	Rps26
ENSMUSG00000071528	5537.87811708399	1.14461086558082	0.421787401580899	2.71371515908421	0.00665333467201257	0.0997459279283836	Atp5md
ENSMUSG00000024844	8729.47023064392	1.14281783579136	0.410627494134542	2.78310111260332	0.00538420235285228	0.0918925926542412	Banf1
ENSMUSG00000050552	1981.46313438318	1.14194933764372	0.402669679713942	2.83594567749667	0.00456902167204335	0.0855357965811973	Lamtor4
ENSMUSG00000040269	1230.99643126088	1.14191162057972	0.408091295029932	2.79817686504673	0.00513919630994549	0.0902540761479951	Mrps28
ENSMUSG00000003429	10437.142966035	1.14156652661167	0.401107828991395	2.8460340190372	0.00442674654356397	0.0844130888995268	Rps11
ENSMUSG00000014294	5019.0568591512	1.13644855260362	0.405463859541123	2.80283563099748	0.00506554786065412	0.0893863182301072	Ndufa2
ENSMUSG00000031818	12179.4425963586	1.13356716144971	0.411517116955669	2.75460513000198	0.00587630079197435	0.0947520477395434	Cox4i1
ENSMUSG00000078453	4103.31160010141	1.13272756232851	0.408254915826018	2.77455951764028	0.00552765186685262	0.0921651567894831	Abracl
ENSMUSG00000046516	2276.78022446603	1.13003580503528	0.408955708677332	2.76322296292208	0.00572336553430798	0.093088909472812	Cox17
ENSMUSG00000039771	1280.55016967417	1.12175584202721	0.388881311663918	2.88457122618601	0.00391947084660732	0.0807542373312167	Polr2j
ENSMUSG00000062981	3777.97605573698	1.11838950769022	0.408713136138859	2.73636790404077	0.00621215303277435	0.0985859955353913	Mrpl42
ENSMUSG00000049517	11213.3844698398	1.11755850184634	0.397424150299737	2.81200450703229	0.00492338134467777	0.0888457697352771	Rps23
ENSMUSG00000024346	2538.34968092692	1.11584149361317	0.409499435555764	2.72489140821105	0.00643226388675906	0.0996730639259135	Pfdn1
ENSMUSG00000028843	15947.9936732056	1.11418714658902	0.396364751533378	2.81101470874661	0.0049385528187993	0.0888457697352771	Sh3bgrl3
ENSMUSG00000032330	7447.54718881467	1.10824889040899	0.403310167029277	2.7478823521167	0.0059981527295079	0.0957627154390699	Cox7a2
ENSMUSG00000037601	2849.52729801904	1.10045193116212	0.397702953663918	2.76701975940582	0.00565713262043412	0.0927266893518268	Nme1
ENSMUSG00000037361	5264.36416299323	1.09711424898332	0.395588870228214	2.77336985833397	0.00554790260500685	0.0921651567894831	Sf3b6
ENSMUSG00000016498	1698.58025556773	1.08850660370759	0.374128282125398	2.90944752298292	0.00362068165331665	0.0789806108625373	Pdcd1lg2
ENSMUSG00000028832	9308.84227085164	1.08332486950409	0.372403364802428	2.90900934818038	0.00362576018197364	0.0789806108625373	Stmn1
ENSMUSG00000038722	2995.22796542501	1.07701891228824	0.391045097138343	2.75420640782823	0.00588346500335017	0.0947520477395434	Bud31
ENSMUSG00000024067	3937.91910207087	1.076093860497	0.385565312054568	2.79095091506754	0.00525534414080874	0.0905687345387974	Dpy30
ENSMUSG00000075010	62127.2901984222	1.06817976272433	0.392954442834579	2.71832977639598	0.00656124069881793	0.0997459279283836	AW112010
ENSMUSG00000022370	2588.12947669243	1.04386120262109	0.375684287666246	2.77855964939489	0.00546004874668577	0.0919482181633659	Mrpl13
ENSMUSG00000068220	55021.6315569182	1.03059809543229	0.377822392936556	2.72773163978491	0.00637714654415026	0.099649070269715	Lgals1
ENSMUSG00000023132	3080.63115563323	1.00687680197092	0.3604729478564	2.79321044188877	0.00521877284977442	0.0903607242721506	Gzma
ENSMUSG00000029322	18200.7504025186	0.966636023216397	0.347612864604837	2.78078322652201	0.00542279338478109	0.0918925926542412	Plac8
ENSMUSG00000040204	7915.88632852317	0.951260703827357	0.339055666734075	2.80561806558285	0.00502201794897116	0.0891502014695275	Pclaf
