# Supplementary material for: Physiological activation of Aryl hydrocarbon receptor by food-derived ligands is essential for the efficacy of anti-PD1 therapy
Source: Nat Commun. 2025 Dec 2;16:10598. doi: 10.1038/s41467-025-66854-x (PMC12672584; doi:10.1038/s41467-025-66854-x)
Supplement: Supplementary file 4 — Supplementary Data 2 [file 41467_2025_66854_MOESM4_ESM.xlsx]

## Sheet: Upregulated in KO
gene	baseMean	log2FoldChange	lfcSE	stat	pvalue	padj	symbol
ENSMUSG00000090877	1400.93211450696	-2.16399201011237	0.56524435128357	-3.82841863912188	0.000128969250420838	0.0736144749429635	Hspa1b
ENSMUSG00000052736	992.55342407097	-2.0480636657573	0.41332524957716	-4.95508964877541	7.22969478474015e-07	0.00133315571830608	Klrc2
ENSMUSG00000003153	1995.78149472727	-1.56028771207424	0.457087741145114	-3.41354092797446	0.000641245261474573	0.0769456557990528	Slc2a3
ENSMUSG00000023034	3306.86360021444	-1.51234957775534	0.403719083261205	-3.7460443175951	0.000179644868353219	0.0736144749429635	Nr4a1
ENSMUSG00000031805	1522.36170376959	-1.38895733345641	0.469064231817292	-2.96112395540199	0.00306518548298982	0.0769456557990528	Jak3
ENSMUSG00000029657	1709.80775820099	-1.31062594557574	0.388586721315419	-3.37280167767723	0.000744075254862964	0.0769456557990528	Hsph1
ENSMUSG00000028894	1443.51699091632	-1.22227681059272	0.3737961494617	-3.26990209062587	0.00107584714973797	0.0769456557990528	Inpp5b
ENSMUSG00000053436	1010.97495398061	-1.20789570551515	0.407664934581997	-2.96296198924659	0.00304694192240238	0.0769456557990528	Mapk14
ENSMUSG00000057193	1584.77012156132	-1.20314982207541	0.395270502419044	-3.04386442882068	0.00233560366818413	0.0769456557990528	Slc44a2
ENSMUSG00000000441	743.421755418334	-1.20247815608355	0.377992920059138	-3.18121872731219	0.00146656857372438	0.0769456557990528	Raf1
