# Supplementary material for: Physiological activation of Aryl hydrocarbon receptor by food-derived ligands is essential for the efficacy of anti-PD1 therapy
Source: Nat Commun. 2025 Dec 2;16:10598. doi: 10.1038/s41467-025-66854-x (PMC12672584; doi:10.1038/s41467-025-66854-x)
Supplement: Supplementary file 5 — Supplementary Data 3 [file 41467_2025_66854_MOESM5_ESM.xlsx]

## Sheet: Upregulated in WT
Genes upregulated in WT
gene	baseMean	log2FoldChange	lfcSE	stat	pvalue	padj	symbol
ENSMUSG00000018914	34.0408873887677	8.23574149375935	1.58115780518501	5.20867775926747	1.90191088578893e-07	2.21838885718421e-05	Il3
ENSMUSG00000019997	7.64939350072848	6.09808278740594	2.04035166843539	2.98874104976332	0.0028012943552768	0.0530055109244433	Ccn2
ENSMUSG00000039013	15.241891145138	5.61475802095669	1.73419173437126	3.23768007289711	0.00120505862619098	0.0287087496239617	Siglecf
ENSMUSG00000026271	12.7910580118663	4.31385458154511	1.41801413375428	3.04218024267777	0.00234871208960878	0.0465376394531209	Gpr35
ENSMUSG00000039131	23.5596349134647	4.18095472516539	1.05591566607398	3.95955364570988	7.50899761183992e-05	0.00313699671004659	Gipc2
ENSMUSG00000015441	302.039947118102	4.11556701158665	0.964716006158088	4.26609176723065	1.98926982859146e-05	0.00111982834366268	Gzmf
ENSMUSG00000021760	22.903544143557	4.1154830873616	1.13631850847986	3.6217689465141	0.000292595400714019	0.00948352395065954	Gpx8
ENSMUSG00000034472	16.304383275737	4.07769965837864	1.31049727880497	3.11156667345166	0.00186097444755474	0.0394949162232142	Rasd2
ENSMUSG00000059256	110.316010873784	3.62105539288918	0.505068421785989	7.16943534122497	7.53077259895597e-13	2.49542419301768e-10	Gzmd
ENSMUSG00000029304	399.243589610007	3.50258063856207	0.929227084377709	3.76934841595551	0.000163674276226713	0.00590685878065711	Spp1
ENSMUSG00000021403	409.533037920096	3.43802796787892	0.401042605037034	8.57272500402153	1.01064635557892e-17	6.69782902924574e-15	Serpinb9b
ENSMUSG00000030500	173.049171451509	3.40934148406589	1.16953543121375	2.91512458115754	0.00355546583055309	0.0635278085900294	Slc17a6
ENSMUSG00000014599	344.717646314332	3.36584530890016	0.390048979226055	8.62928885387358	6.173460345915e-18	4.28614532587813e-15	Csf1
ENSMUSG00000028217	38.5222289604622	3.29990250963815	0.825669935171784	3.9966363907287	6.42488709314664e-05	0.00277144537923308	Cdh17
ENSMUSG00000076940	92.5850174167095	23.1139238438661	4.78523677284324	4.830257088853	1.36356874237981e-06	0.000125036680905017	Iglv2
ENSMUSG00000096478	37.2501529776966	2.98195607072434	0.754076744619682	3.95444640350007	7.67120651319318e-05	0.00319560545606733	Trav9d-1
ENSMUSG00000004032	19.1230779439981	2.97275027220529	0.990566698259221	3.00106017841047	0.00269041389307994	0.0515325437258948	Gstm5
ENSMUSG00000022272	77.2710073756757	2.95371281037552	0.626270491027781	4.71635316159978	2.40109511899767e-06	0.000193414181408763	Myo10
ENSMUSG00000026833	52.4578819429692	2.94385046572075	0.653828496152923	4.50248112929024	6.71647201217453e-06	0.000463127972626724	Olfm1
ENSMUSG00000034898	36.064224718565	2.91027620874642	0.866310892846438	3.35939006744348	0.000781147233967908	0.0206699213634339	Filip1
ENSMUSG00000001663	52.4305922396861	2.90859325800395	0.665791267148534	4.36862632707836	1.25030486408298e-05	0.000762738281101669	Gstt1
ENSMUSG00000079186	358.41870161291	2.90197515196758	0.393343045539674	7.37772075768116	1.61022243453733e-13	6.17816923567217e-11	Gzmc
ENSMUSG00000022156	86.9277512131398	2.88461592783574	0.534447952155761	5.39737483547328	6.76230166953314e-08	8.90639938625983e-06	Gzme
ENSMUSG00000031785	42.036201303022	2.83745923673971	0.665424483392668	4.26413410921238	2.00678892553301e-05	0.00112103381357361	Adgrg1
ENSMUSG00000030410	35.816447957355	2.82855166330905	0.77573109407386	3.64630435071839	0.000266038861221791	0.00881388853085288	Dmwd
ENSMUSG00000015766	30.4644393347964	2.75148291778756	0.778866029824364	3.53267803759271	0.000411373129520032	0.0123921905545497	Eps8
ENSMUSG00000030173	31.5848649940131	2.74740089004708	0.825771009790284	3.32707355607558	0.000877632039108356	0.0225676810056435	Klra5
ENSMUSG00000005640	28.5646820739444	2.71886870257013	0.887430549551624	3.0637537821341	0.00218578724428512	0.044571717512835	Insrr
ENSMUSG00000071158	44.9984506944731	2.71532744314459	0.653173130468128	4.15713279754561	3.22266678935613e-05	0.00157145424042851	Klrh1
ENSMUSG00000036256	44.3085757256842	2.70350140764595	0.809905490220296	3.33804553777082	0.000843699210036196	0.0220450438751393	Igfbp7
ENSMUSG00000024053	52.5594606021659	2.65212452932877	0.672735802623152	3.9422972866726	8.07048542567597e-05	0.00332394569226993	Emilin2
ENSMUSG00000113669	297.707970789061	2.64321226386561	0.337174316757564	7.8393048713913	4.530473727617e-15	2.35908239102343e-12	NA
ENSMUSG00000060591	683.051515340869	2.61916598967794	0.309038161129097	8.4752186594322	2.3463840384838e-17	1.36841117124375e-14	Ifitm2
ENSMUSG00000040938	32.0708731325902	2.59513857043824	0.75016058993132	3.45944402474654	0.000541291771348094	0.0155661420636197	Slc16a11
ENSMUSG00000020702	68.1171084203074	2.57888019248727	0.656582796052965	3.92773037610819	8.5751266855911e-05	0.0034729263076644	Ccl1
ENSMUSG00000033213	273.884911657119	2.55949455135786	0.429490661700564	5.95937183179623	2.53209364011885e-09	4.29278200848057e-07	AA467197
ENSMUSG00000071722	34.4883695456783	2.53326607746546	0.808456199245505	3.13346113225385	0.00172757796942331	0.0374265777031083	Spin4
ENSMUSG00000035638	22.7896561661659	2.53018138658038	0.863149712246251	2.93133549218926	0.00337508070441037	0.0610529487224605	Muc20
ENSMUSG00000025473	982.885721243362	2.51071840026982	0.327832664207529	7.65853642540164	1.88063903869715e-14	8.56866162006389e-12	Adam8
ENSMUSG00000051339	62.6991527850119	2.49419351577556	0.605607750360926	4.11849669078556	3.81352045185893e-05	0.00181111166736493	2900026A02Rik
ENSMUSG00000052485	103.926587934904	2.48809000823617	0.477427006372257	5.21145635883063	1.87363921204808e-07	2.20303707352105e-05	Tmem171
ENSMUSG00000055407	50.2749795330772	2.46318743890004	0.675966056191331	3.64395137350335	0.000268484165639869	0.00883634116259434	Map6
ENSMUSG00000032802	99.7608514163591	2.42990696062947	0.481348482280502	5.04812428018307	4.46168883049463e-07	4.71387124265302e-05	Srxn1
ENSMUSG00000020399	1074.71441751799	2.36068758088425	0.25084946138194	9.41077396729945	4.92496868751904e-21	5.1290031045734e-18	Havcr2
ENSMUSG00000097440	33.5685925300739	2.30404989620108	0.720241837591237	3.1989948041712	0.00137907654289269	0.0320684784615238	NA
ENSMUSG00000026479	33.3373495771528	2.29787808133306	0.753337374180418	3.05026427745338	0.00228640080495517	0.0459803086017192	Lamc2
ENSMUSG00000025491	1828.27496310774	2.27391518967525	0.767788685084295	2.96164196457987	0.00306003388386373	0.056475055730042	Ifitm1
ENSMUSG00000006310	920.185914619609	2.26906506089725	0.299125571557049	7.58566059426482	3.3079731181067e-14	1.30352021789177e-11	Zbtb32
ENSMUSG00000043932	118.616043545339	2.2682540015337	0.518302746847943	4.37631097911034	1.20704770577488e-05	0.00074715844799461	Klri2
ENSMUSG00000026475	1981.81052280514	2.26533634464166	0.679885740612405	3.33193683780037	0.000862438277861814	0.0222554868871243	Rgs16
ENSMUSG00000030257	45.1475366836621	2.21494336149606	0.767747759226824	2.88498837655568	0.00391428113460488	0.0676989548547322	Srgap3
ENSMUSG00000017737	26.9003316633451	2.17061615524194	0.791770409230357	2.7414716816102	0.00611646328799501	0.0924124712320904	Mmp9
ENSMUSG00000046908	48.3456204223759	2.16392970443194	0.651127103599305	3.32335989773756	0.000889400863455434	0.0227899201918809	Ltb4r1
ENSMUSG00000022636	205.853753524698	2.15898089987398	0.405975853752065	5.3180032258581	1.04912209641084e-07	1.30736753552736e-05	Alcam
ENSMUSG00000102051	143.865770982659	2.12012510102207	0.430086199535072	4.92953529621259	8.24254434475753e-07	7.95869513553409e-05	Ly6a2
ENSMUSG00000035273	62.8794675495733	2.11422758650961	0.528243382038047	4.00237401622068	6.27100615213889e-05	0.00271309405632597	Hpse
ENSMUSG00000024827	99.2325202971302	2.10339882850203	0.516214526589045	4.07466028203529	4.6081566290584e-05	0.00211946131393286	Gldc
ENSMUSG00000052117	68.3985205278431	2.07965377614578	0.596103049899474	3.48874875996104	0.000485287038461522	0.0142650907676794	D630039A03Rik
ENSMUSG00000004709	145.62699394166	2.05134748383629	0.45050972628308	4.55339222254065	5.27877214642116e-06	0.000373614067450585	Cd244a
ENSMUSG00000040751	117.34378918158	2.04263551481242	0.444716122101859	4.59312224876924	4.36663085833845e-06	0.000315711736201082	Lat2
ENSMUSG00000018930	8610.30544158336	2.0369452226015	0.266678267354778	7.63821230281068	2.20258464851173e-14	9.44520122802972e-12	Ccl4
ENSMUSG00000063903	43.9210569187706	2.01911514284171	0.622452441520625	3.24380628648368	0.00117943928757744	0.0281731156451066	Klk1
ENSMUSG00000032899	232.939553536196	1.97268589973587	0.446457386168039	4.41853122123818	9.93739265875186e-06	0.000638269537288996	Styk1
ENSMUSG00000059901	116.552282965792	1.96625622649216	0.455635536042658	4.31541456043955	1.59303658788716e-05	0.000932790098449591	Adamts14
ENSMUSG00000031762	33.7203403497862	1.95739928906561	0.721583241727971	2.71264516118506	0.0066748539164348	0.0984017897893017	Mt2
ENSMUSG00000001473	194.622149741105	1.95547822946678	0.368566007749788	5.30563912121358	1.1227889567063e-07	1.37565235199814e-05	Tubb6
ENSMUSG00000025780	56.4678208519674	1.95322472961502	0.61993545421299	3.15069047324393	0.00162885009791991	0.0357660157043256	Itih5
ENSMUSG00000016529	48.4390724168882	1.95171295377825	0.624709064543791	3.1241950286147	0.00178292238517341	0.0382276712100195	Il10
ENSMUSG00000041515	2540.60616238194	1.94747855101334	0.705300639474132	2.76120343867172	0.00575887914893949	0.0893238914803594	Irf8
ENSMUSG00000026285	5234.64104799373	1.9051679932202	0.283648799639546	6.7166439471672	1.85957603049678e-11	5.11558840087604e-09	Pdcd1
ENSMUSG00000030854	51.1703916359748	1.88932201125455	0.68752695330263	2.74799700895933	0.00599605560715414	0.0913505650494329	Ptpn5
ENSMUSG00000021360	96.6870627930057	1.88705565866526	0.490552148929534	3.84679929092784	0.000119670923816517	0.0045202126146239	Gcnt2
ENSMUSG00000000982	1511.27167687342	1.87839858985005	0.211461550740147	8.88293206625686	6.51207348046539e-19	5.27477951917697e-16	Ccl3
ENSMUSG00000032122	146.261099913154	1.87593566872157	0.439884114176695	4.26461335670793	2.00248660521178e-05	0.00112103381357361	Slc37a2
ENSMUSG00000039899	3763.37695765028	1.85672496012469	0.209202262936524	8.87526231342945	6.97687809219741e-19	5.35383592548622e-16	Fgl2
ENSMUSG00000024873	113.531192469802	1.85118930652344	0.441354067273907	4.19434065252328	2.73666451396385e-05	0.00139907289075363	Cnih2
ENSMUSG00000025492	540.49827406719	1.84781996534685	0.284391641415196	6.49744822369492	8.16937941127979e-11	1.89062780661047e-08	Ifitm3
ENSMUSG00000036306	46.0725875398094	1.84056553831827	0.633913206677863	2.90349770115074	0.00369019679982411	0.0652021606416897	Lzts1
ENSMUSG00000045573	89.3775103990675	1.82970547120939	0.558075423307148	3.2785989040094	0.00104323799459675	0.0260452225363367	Penk
ENSMUSG00000031397	41.7452265854525	1.81463437983193	0.665815674068519	2.72543055158715	0.00642176846560549	0.0955401879882939	Tktl1
ENSMUSG00000029771	119.60747167263	1.80971283710466	0.428373486004116	4.2246144923341	2.39350145023355e-05	0.00127828758770715	Irf5
ENSMUSG00000026994	259.784046400054	1.80899670267161	0.377573830618856	4.79110721128792	1.65863464001037e-06	0.00014310425662399	Galnt3
ENSMUSG00000028655	104.649075659067	1.80680428467741	0.43364155490115	4.16658473860807	3.09196990436485e-05	0.00152816682053015	Mfsd2a
ENSMUSG00000065037	146.25817605541	1.79587611535038	0.389898444057904	4.60600995648926	4.10468744739257e-06	0.000299231714914919	NA
ENSMUSG00000048120	754.283690988412	1.78558175299607	0.294550766443198	6.06205094815262	1.34396624652059e-09	2.3896375456427e-07	Entpd1
ENSMUSG00000043807	188.100838920304	1.76891414796575	0.369208902500735	4.7910928907307	1.65875304317245e-06	0.00014310425662399	Ly6g5b
ENSMUSG00000019122	120.884091063699	1.7616447943859	0.47508484683263	3.70806353040031	0.000208850265443935	0.00716479263570018	Ccl9
ENSMUSG00000108436	45.2419669891203	1.71043164270115	0.61958298434587	2.76061752164959	0.00576921970434029	0.0893891852170897	Gm44851
ENSMUSG00000038843	221.370897208261	1.70876666982524	0.361958120321075	4.72089607579318	2.34807894458225e-06	0.000190194394511162	Gcnt1
ENSMUSG00000015340	79.2260415647409	1.7073029192505	0.48410917687033	3.52668984770723	0.000420789369501615	0.0126236810850484	Cybb
ENSMUSG00000051504	175.584430958559	1.70184477819169	0.372275872367092	4.57146139332269	4.84334530955065e-06	0.000344468168845115	Siglech
ENSMUSG00000042379	191.506703971967	1.70116034212403	0.341120872620557	4.98697229828062	6.13328553251727e-07	6.1671243492484e-05	Esm1
ENSMUSG00000031530	729.584076479045	1.67065559032304	0.270434278739301	6.17767687628663	6.50516790858717e-10	1.21596600137437e-07	Dusp4
ENSMUSG00000020614	161.204549068775	1.66418286702629	0.380307482998576	4.37588777876485	1.20939227521761e-05	0.00074715844799461	Fam20a
ENSMUSG00000038963	259.393870065804	1.66355344656436	0.386678895540136	4.30215733455174	1.69143132575142e-05	0.000977111983490705	Slco4a1
ENSMUSG00000055170	2659.3771436183	1.66248171699593	0.218737358944141	7.60035562750156	2.95318061539165e-14	1.19603814923362e-11	Ifng
ENSMUSG00000025555	101.874701198524	1.66224125472709	0.477864872098272	3.478475510092	0.00050427451357427	0.0146772839001343	Farp1
ENSMUSG00000030124	77.5296073906498	1.65915918464049	0.547759906611601	3.02898982677268	0.00245372945533386	0.0479562673710023	Lag3
ENSMUSG00000053469	106.873027800852	1.65888406078578	0.441217748505624	3.75978542659337	0.000170059154579543	0.00609204539009762	Tg
ENSMUSG00000062866	106.063284574087	1.65179090699926	0.44101269380826	3.74544980267033	0.000180070851344778	0.00637241022477392	Phactr2
ENSMUSG00000024548	58.2396170217831	1.64774477305799	0.578369577436222	2.84894786541516	0.00438640676288295	0.073257515008973	Setbp1
ENSMUSG00000022957	78.5594440158564	1.63131964839251	0.484808202364256	3.36487633756418	0.000765779722399526	0.0203398964909405	Itsn1
ENSMUSG00000026478	205.21180139274	1.62897343761762	0.413802460098108	3.93659679362807	8.2645294281276e-05	0.00337526159837816	Lamc1
ENSMUSG00000018341	1326.82194593334	1.61955653987481	0.268473459934626	6.0324642155287	1.61478108976314e-09	2.83656726370442e-07	Il12rb2
ENSMUSG00000053310	194.788269294704	1.60852495491879	0.475867367754987	3.38019596197019	0.000724341654415364	0.019622415640814	Nrgn
ENSMUSG00000018648	211.199057591483	1.60846569163975	0.397256843722248	4.04893135778007	5.14520314543488e-05	0.00232972241802611	Dusp14
ENSMUSG00000030103	10388.1760143391	1.6069660510266	0.245516040328583	6.54525891210994	5.93923986243807e-11	1.41957569171061e-08	Bhlhe40
ENSMUSG00000070604	113.800812247356	1.60645053961057	0.402410906432095	3.99206511039642	6.55003815468578e-05	0.00281709605590911	Vsig10l
ENSMUSG00000060509	145.086870187972	1.57687055641899	0.37776834259261	4.17417337195855	2.99069949822436e-05	0.00150359995462452	Xcr1
ENSMUSG00000028108	334.886059929082	1.57274887749478	0.291943333067177	5.38717175340627	7.15750301503878e-08	9.22499474413948e-06	Ecm1
ENSMUSG00000032578	1495.58707462615	1.5639278600027	0.234699940747053	6.66352047224509	2.67344785770612e-11	7.08706723006459e-09	Cish
ENSMUSG00000017390	191.666629502377	1.55408902454172	0.362147747124952	4.29131214229399	1.77620430514119e-05	0.00101160385816244	Aldoc
ENSMUSG00000026770	741.611509087138	1.54956003464731	0.313489128786446	4.94294663628636	7.69505522354787e-07	7.50634777839147e-05	Il2ra
ENSMUSG00000030122	190.737679244839	1.54171610268422	0.359752926852829	4.2854859199378	1.82340196950355e-05	0.00103043413625433	Ptms
ENSMUSG00000040694	97.1043655249921	1.52959842000222	0.446465346785845	3.42601823638491	0.000612499257294498	0.0170099793740072	Apobec2
ENSMUSG00000032109	92.4611470311147	1.52884319850094	0.45126617470609	3.38789673189372	0.000704307766682347	0.0192660548559636	Nlrx1
ENSMUSG00000055865	129.728893939808	1.5279269347192	0.403428453876262	3.78735540351311	0.000152259238504311	0.00554984924348215	Tafa3
ENSMUSG00000027297	105.692819330974	1.52262395942857	0.44415582602396	3.42813010708189	0.000607754115214293	0.0169559916712095	Ltk
ENSMUSG00000096656	324.248188402604	1.51996961479488	0.373348358839648	4.07118333001084	4.67749177960928e-05	0.00214458585366992	Trav12-2
ENSMUSG00000031342	119.890551316765	1.50760991866155	0.441682623548419	3.41333310002014	0.000641734523612869	0.0177542492490999	Gpm6b
ENSMUSG00000034271	246.670361402845	1.48841030369933	0.370245219634092	4.02006622845881	5.81817830313143e-05	0.00255509155601374	Jdp2
ENSMUSG00000042284	500.774625974568	1.48446187614747	0.265880274701799	5.58319671443241	2.36137393759603e-08	3.31046461636059e-06	Itga1
ENSMUSG00000050989	901.088571446856	1.47915623473126	0.265453704467495	5.5721815511992	2.51569054441352e-08	3.49321601309992e-06	Selenon
ENSMUSG00000046794	392.433663602937	1.46776519195788	0.314155150101503	4.67210291311045	2.98131506058309e-06	0.000232446917557762	Ppp1r3b
ENSMUSG00000032374	87.5227871550377	1.46269000889897	0.51108615160145	2.86192455873778	0.00421077122085335	0.0715536648019135	Plod2
ENSMUSG00000039959	473.011803745547	1.46249051811985	0.275526641910553	5.30798222625103	1.1084544779473e-07	1.36959883800607e-05	Hip1
ENSMUSG00000068959	80.6163364161061	1.46194503263275	0.516398893682465	2.83103827393501	0.00463971686558404	0.0762650190532303	Zfp619
ENSMUSG00000026347	276.66483954309	1.45862749485636	0.320671003457676	4.5486728738443	5.39852854560685e-06	0.000380244184516656	Tmem163
ENSMUSG00000037202	3992.67808116434	1.45388939496715	0.253578501730332	5.73348838740789	9.83858052960541e-09	1.47882993939842e-06	Prf1
ENSMUSG00000052336	500.279496826835	1.45388889762362	0.344396247721552	4.22155847295732	2.42618997707119e-05	0.00128632181329811	Cx3cr1
ENSMUSG00000071552	479.423645734057	1.44952309895205	0.275965842242304	5.25254534102572	1.50011519291861e-07	1.79276061579946e-05	Tigit
ENSMUSG00000022500	3527.1878190635	1.44843676227129	0.234722854829516	6.17083821395798	6.79289025556218e-10	1.25367518893793e-07	Litaf
ENSMUSG00000096210	787.10233170291	1.44670656496085	0.249245894636677	5.80433457919016	6.46221232698667e-09	1.00233038007942e-06	H1f0
ENSMUSG00000039153	1198.23608766321	1.42621792878063	0.218245015638901	6.5349392956602	6.36353465086005e-11	1.4964570195087e-08	Runx2
ENSMUSG00000024579	71.5557350739985	1.42325948387043	0.51004599405891	2.79045321490367	0.00526343065310174	0.0840534708896203	Pcyox1l
ENSMUSG00000056737	3060.08023975375	1.40022991521668	0.227371202765591	6.15834326504511	7.3509886336491e-10	1.33971767848255e-07	Capg
ENSMUSG00000068566	393.147922863065	1.39116532078873	0.328503179852165	4.2348610488787	2.28693071981366e-05	0.00123953345334138	Myadm
ENSMUSG00000034731	304.170068688987	1.39029013062877	0.311744304201592	4.45971301445087	8.20694705444753e-06	0.00054888664244883	Dgkh
ENSMUSG00000028587	132.443975209449	1.38599747387731	0.414907651718138	3.34049629631529	0.000836287961455252	0.0219299972626215	Orc1
ENSMUSG00000015437	39736.798437116	1.3771332293587	0.293767191408805	4.68783877040338	2.76105403545083e-06	0.000217600907226341	Gzmb
ENSMUSG00000051111	235.29683996549	1.37700756422239	0.318427322394269	4.3244014171542	1.52946579240159e-05	0.000902444258911729	Sv2c
ENSMUSG00000024143	402.850874674225	1.36651097810063	0.396385955063591	3.44742532030783	0.000565956847140654	0.0160537953916551	Rhoq
ENSMUSG00000074923	92.5083769480625	1.36550653770076	0.443382979929083	3.07974505002237	0.00207177858727315	0.0428461444006278	Pak6
ENSMUSG00000028063	2400.08683191482	1.36106878621447	0.273078080096318	4.9841744373419	6.22269229758238e-07	6.21416806155829e-05	Lmna
ENSMUSG00000030268	136.628377765968	1.36026697327956	0.479154262656198	2.83889152052807	0.00452705443021436	0.0749199246226167	Bcat1
ENSMUSG00000031995	170.039077360211	1.35769639238796	0.350201709179588	3.87689824692349	0.000105796576832438	0.00415883724754601	St14
ENSMUSG00000008136	339.547238947824	1.35262070463558	0.307550868558773	4.39803896823362	1.09233369734518e-05	0.000686475228762617	Fhl2
ENSMUSG00000028337	585.407070733509	1.34736945518622	0.296868183245218	4.53861185276721	5.66257571359171e-06	0.00039502561676635	Coro2a
ENSMUSG00000029121	336.772198956892	1.33539345984276	0.291709766885232	4.57781538856785	4.69857067183629e-06	0.00033580960978124	Crmp1
ENSMUSG00000117628	127.913041753737	1.32925270066392	0.393084141614143	3.38159839062836	0.000720654196118535	0.0195663653247826	NA
ENSMUSG00000032300	1208.84612061562	1.32644896021152	0.279473242265225	4.74624672279965	2.07225921711075e-06	0.00017166783741747	1700017B05Rik
ENSMUSG00000027459	538.3055427691	1.32373988936794	0.292350716259659	4.52791738054858	5.95678616172515e-06	0.00041357115351406	Fam110a
ENSMUSG00000042213	80.2224562817478	1.32310092406585	0.468715813300194	2.82282117761293	0.00476031148399441	0.078071250209942	Zfand4
ENSMUSG00000056413	487.738068901577	1.31378809916162	0.286055855616192	4.5927677177997	4.37405834791622e-06	0.000315711736201082	Adap1
ENSMUSG00000035356	2760.89060394429	1.30603477759999	0.217880336748225	5.9942755601172	2.04394535902762e-09	3.50596745113208e-07	Nfkbiz
ENSMUSG00000016498	283.703185533005	1.30257363639387	0.334830140762343	3.89025203474263	0.00010014015959502	0.00397832023677217	Pdcd1lg2
ENSMUSG00000027463	192.072513277701	1.2967050073001	0.36047194260386	3.59724254246637	0.00032160856824725	0.0102605096828116	Slc52a3
ENSMUSG00000050335	4288.08257250622	1.29017256791127	0.268541425913144	4.80437073544309	1.55238954009054e-06	0.000138011216430001	Lgals3
ENSMUSG00000031391	205.68388465537	1.28935827143967	0.371253146487763	3.47298947803577	0.000514695533075829	0.0149190076983014	L1cam
ENSMUSG00000017417	87.8922839249889	1.28574939878869	0.445647166396691	2.88512863031241	0.00391253765881827	0.0676989548547322	Plxdc1
ENSMUSG00000042759	170.93804472104	1.2825748796913	0.353604520805527	3.62714502848982	0.000286572348359545	0.00934725914783482	Apobr
ENSMUSG00000024066	581.724492938497	1.28167363218175	0.354156516498556	3.61894691322721	0.000295804305922562	0.00954165216891804	Xdh
ENSMUSG00000029075	616.383088414119	1.28085437752375	0.305288312246254	4.19555654816742	2.72202361054069e-05	0.00139743324794659	Tnfrsf4
ENSMUSG00000026821	409.838901076436	1.27992577063841	0.293729307258437	4.35750106989584	1.31555855775709e-05	0.000795885633697027	Ralgds
ENSMUSG00000040322	473.730001767385	1.27942178753933	0.260532434013473	4.91079658616772	9.07071465092079e-07	8.5877285461315e-05	Slc25a24
ENSMUSG00000002204	109.686898570088	1.27905737007776	0.454948091682519	2.81143583952065	0.00493209263131295	0.0801014063921941	Napsa
ENSMUSG00000019851	240.375531770492	1.27508057032594	0.322863134296499	3.94929130916193	7.8382913998532e-05	0.00324665592641647	Perp
ENSMUSG00000003153	2602.3574187217	1.27127665700318	0.27536358995447	4.61672023237853	3.89852268085262e-06	0.000288530257293559	Slc2a3
ENSMUSG00000038151	443.701677592285	1.27109604675464	0.273860644692431	4.64139726313062	3.46061071460242e-06	0.000262790126140121	Prdm1
ENSMUSG00000042082	457.398795366463	1.2631294834834	0.302798876293904	4.17151311439273	3.0258363867333e-05	0.0015108457026908	Arsb
ENSMUSG00000026872	427.735136654483	1.2542453021268	0.283959668987733	4.41698395620042	1.00087656037999e-05	0.000640034221506154	Zeb2
ENSMUSG00000029994	317.887502474226	1.25127903317812	0.280655340967364	4.45841874544488	8.2566484157987e-06	0.000549689195901119	Anxa4
ENSMUSG00000025017	2177.38743173621	1.25040199440001	0.259325009114151	4.82175629211915	1.4229973621207e-06	0.000129670634623248	Pik3ap1
ENSMUSG00000001020	306.309261694804	1.25031579550688	0.29699344289577	4.20991043881625	2.55471939981104e-05	0.00133211689970786	S100a4
ENSMUSG00000052125	207.64622372427	1.24864618466989	0.325087279723236	3.84095676008278	0.000122555703261965	0.00460531482876147	F730043M19Rik
ENSMUSG00000000791	810.70888994266	1.24770288683172	0.239658895647877	5.2061613797342	1.92787000799679e-07	2.23082100925343e-05	Il12rb1
ENSMUSG00000013236	256.376062982141	1.23773835163932	0.44016372362344	2.8119953672016	0.00492352124552871	0.0801014063921941	Ptprs
ENSMUSG00000045827	10183.7813300663	1.2284204458214	0.253670750130677	4.84257820497077	1.28165165940723e-06	0.000119482099160188	Serpinb9
ENSMUSG00000045087	221.01410002039	1.22592078478868	0.393681289832171	3.11399301021215	0.00184573862350987	0.0392286722022943	S1pr5
ENSMUSG00000021109	6496.49628618733	1.21983510443103	0.254467687719134	4.79367386627654	1.63754408759919e-06	0.000142966423935306	Hif1a
ENSMUSG00000006301	292.153882212202	1.21818945299576	0.301140978402579	4.04524638080716	5.22681242146754e-05	0.00235206558966039	Tmbim1
ENSMUSG00000058715	143.407339183336	1.21382706384758	0.372614698988295	3.25759307709359	0.00112361402983533	0.0272583902745409	Fcer1g
ENSMUSG00000085148	202.997469356729	1.20755393626972	0.338113371665923	3.57144685026789	0.000355014598579623	0.0110130060580657	Mir22hg
ENSMUSG00000020806	470.976704224858	1.20695571069183	0.27204654685209	4.43657794836131	9.14002475538827e-06	0.000594917682739111	Rhbdf2
ENSMUSG00000052160	270.481814571414	1.20217181469055	0.304861138461228	3.94334227300487	8.03538459935223e-05	0.00331886423395341	Pld4
ENSMUSG00000037731	149.433480289975	1.19969564814012	0.387570499206222	3.09542560797893	0.0019653066593935	0.0411697860545362	Themis2
ENSMUSG00000079037	130.879190242101	1.19895458588574	0.38400682321028	3.12222208934344	0.00179491479507443	0.0382276712100195	Prnp
ENSMUSG00000020689	552.980707842553	1.19530400175028	0.334080665368285	3.57789038893523	0.000346378643562075	0.0107910269725108	Itgb3
ENSMUSG00000026011	5770.25247285116	1.1929639206621	0.291679503716409	4.08998200237607	4.31406663182924e-05	0.00200955563872429	Ctla4
ENSMUSG00000027351	154.346726076729	1.19080043706663	0.39815280437955	2.99081263265816	0.00278236156101994	0.0527527068396237	Spred1
ENSMUSG00000074220	154.000723242485	1.1871194083699	0.388615116417156	3.05474326195688	0.00225253256860161	0.0455505199032058	Zfp382
ENSMUSG00000034903	327.516420869917	1.18479160409079	0.301497934309158	3.92968398541628	8.50575734853859e-05	0.00346407659613667	Cobll1
ENSMUSG00000032231	9053.54453169579	1.17777701894958	0.2377077626478	4.95472678649808	7.24319917432381e-07	7.13669760285379e-05	Anxa2
ENSMUSG00000097418	330.509948552767	1.17701598065951	0.287909025399139	4.08815242602336	4.34822424186281e-05	0.00201901622440636	Mir155hg
ENSMUSG00000099474	117.198367645677	1.1750142865651	0.412947044545977	2.84543575764537	0.00443507046103902	0.0739855003683625	1700097N02Rik
ENSMUSG00000036620	179.54453286623	1.17310584080232	0.336181858849562	3.48949775224866	0.000483929128062368	0.0142539124992916	Mgat4b
ENSMUSG00000032020	774.867820880195	1.17235676303559	0.28156033935079	4.16378516142848	3.13014659039173e-05	0.00153661741710139	Ubash3b
ENSMUSG00000021356	1061.36571345149	1.1683807504995	0.327276572307678	3.57001035014839	0.000356967123275659	0.0110266539350829	Irf4
ENSMUSG00000074813	153.263886217142	1.16699737485445	0.368043666009066	3.17081227754562	0.00152013344555573	0.0342558665165418	Morrbid
ENSMUSG00000025161	564.69413309906	1.16099287901937	0.27464495254102	4.22725001234447	2.36564769484547e-05	0.00126805674231055	Slc16a3
ENSMUSG00000006476	410.41388056413	1.15601089647532	0.299641232379269	3.85798338665255	0.000114326416881505	0.00438652410034826	Nsmf
ENSMUSG00000037815	424.033758117455	1.15161694292449	0.313639177096664	3.67178919924778	0.000240858318110425	0.00809150755311058	Ctnna1
ENSMUSG00000037211	203.028464396008	1.14785837601187	0.374635202689793	3.06393624456674	0.0021844545804411	0.044571717512835	Spry1
ENSMUSG00000053175	1278.36377593566	1.14347479881702	0.256623917621945	4.45583875974323	8.35658241259768e-06	0.000553813507162155	Bcl3
ENSMUSG00000095105	156.590158639433	1.13879720512878	0.360135478416381	3.16213556669396	0.00156616633893224	0.035022554020908	Edaradd
ENSMUSG00000049103	3616.01260790446	1.13479919232587	0.197013629424112	5.76000348627144	8.41121987993274e-09	1.27745401926479e-06	Ccr2
ENSMUSG00000027087	512.900828723022	1.13338566726834	0.319305132779297	3.5495378899898	0.000385907925160752	0.0117875592952777	Itgav
ENSMUSG00000076609	383.172517861685	1.1317096561266	0.392215490686994	2.88542824798766	0.00390881551392952	0.0676989548547322	Igkc
ENSMUSG00000039191	732.86649220759	1.11951191788512	0.268439450933154	4.17044482095853	3.04005660212797e-05	0.00151276536720225	Rbpj
ENSMUSG00000028392	325.514675898658	1.11427470580503	0.316985305677849	3.51522510932246	0.000439381374662944	0.0130738376379301	Bspry
ENSMUSG00000029860	6279.46740777241	1.10767983471246	0.193531550410357	5.72351036491869	1.04345198410824e-08	1.55240101309164e-06	Zyx
ENSMUSG00000078566	206.251021321752	1.10552232112855	0.35750783376762	3.09230236853255	0.00198610432954982	0.0414268971743009	Bnip3
ENSMUSG00000075602	12265.3084495787	1.10490399462283	0.219089500164081	5.04316269741517	4.5789959060499e-07	4.74687507307562e-05	Ly6a
ENSMUSG00000026663	458.726673563292	1.10207903398296	0.325642226504757	3.3843247106249	0.000713535636190255	0.0194647497872962	Atf6
ENSMUSG00000024659	527.05910311864	1.10111394030695	0.272744115916915	4.03716845221467	5.41002233822657e-05	0.00240482090522388	Anxa1
ENSMUSG00000038179	2002.31339004655	1.09778127933201	0.218996809553231	5.01277293295533	5.36511955239389e-07	5.47017084432887e-05	Slamf7
ENSMUSG00000038059	613.320268526732	1.09549277912269	0.309488089812364	3.539692851466	0.000400592963719579	0.0121680112729822	Smim3
ENSMUSG00000020275	959.622087687502	1.0928009350363	0.288606208749474	3.78647756668642	0.000152797883571676	0.00555451902300881	Rel
ENSMUSG00000097636	612.403293878867	1.09124483541515	0.246118708437641	4.43381505754831	9.25800517339414e-06	0.00059991873523594	NA
ENSMUSG00000043421	1256.3943347434	1.08808822844599	0.228470374703537	4.76249154778992	1.91217209206005e-06	0.000161153000590957	Hilpda
ENSMUSG00000031765	477.690867641986	1.0859463141846	0.303043732397374	3.58346402875156	0.000339067476607709	0.010631406040732	Mt1
ENSMUSG00000036002	237.168675215337	1.07689828184803	0.358877847051596	3.00073769026263	0.00269326463094183	0.0515325437258948	Fam214b
ENSMUSG00000036381	240.835442253436	1.07123055352626	0.34987352281901	3.06176513414081	0.00220036027436386	0.0448062189947278	P2ry14
ENSMUSG00000044447	238.15012493308	1.07055375791216	0.325656443950244	3.28737163903849	0.00101127279641038	0.0254213058132127	Dock5
ENSMUSG00000022555	8016.93881187099	1.06878964767668	0.263202048895358	4.06071933012043	4.89217545069993e-05	0.00223598489251426	Dgat1
ENSMUSG00000042842	2666.6912287613	1.06576444232513	0.237393836738554	4.48943602313851	7.14119906475416e-06	0.000484272941228445	Serpinb6b
ENSMUSG00000039232	1149.73699104122	1.06498728757228	0.236562682035852	4.50192430355889	6.73409672132136e-06	0.000463127972626724	Stx11
ENSMUSG00000030161	584.224362799974	1.06243872992682	0.255043815973745	4.16571060886335	3.10384228738508e-05	0.00152885204561063	Gabarapl1
ENSMUSG00000001444	4152.4437844059	1.06197533212937	0.253231117423065	4.19369998022465	2.74440909983222e-05	0.00139907289075363	Tbx21
ENSMUSG00000030208	541.358815428074	1.06075250322455	0.349757836902769	3.03281982933646	0.00242280206022874	0.0476405851959586	Emp1
ENSMUSG00000035314	251.068352402024	1.05980720622983	0.305282697358673	3.47156001764711	0.000517443650015515	0.0149689055897345	Gdpd5
ENSMUSG00000023067	1215.52222510759	1.05589277905991	0.27607539592327	3.82465368030613	0.000130956038721062	0.00487076286875786	Cdkn1a
ENSMUSG00000026483	907.438935745007	1.0512993642023	0.244867783603091	4.29333474878985	1.76009328005007e-05	0.00100635921659334	Niban1
ENSMUSG00000056476	124.465861560805	1.04553992149184	0.381773965242172	2.73863599061454	0.00616946394126462	0.0929243639087171	Med12l
ENSMUSG00000029822	993.284081439406	1.03662220550306	0.251685202936552	4.11872527033058	3.8097402215672e-05	0.00181111166736493	Osbpl3
ENSMUSG00000030616	833.427091868629	1.03281134087415	0.269272529329271	3.83556147909619	0.000125277762665143	0.00469550071891463	Sytl2
ENSMUSG00000020644	12128.8276423356	1.03126317742552	0.204230588520611	5.04950401845141	4.42958620222673e-07	4.71387124265302e-05	Id2
ENSMUSG00000036499	286.145825893631	1.02642361601724	0.331747314666748	3.0939922363752	0.00197482654124385	0.0412506747440334	Eea1
ENSMUSG00000048521	7242.31334951785	1.02581872817095	0.214190406089559	4.78928420230935	1.67377286816433e-06	0.000143550637751976	Cxcr6
ENSMUSG00000024590	1451.73600352929	1.02556364347259	0.330060426861741	3.10719965196611	0.00188868796206015	0.0398510426727018	Lmnb1
ENSMUSG00000046949	188.471787029026	1.02508465448313	0.335492692057148	3.0554604578645	0.00224715232219072	0.0455048345243622	Nqo2
ENSMUSG00000031668	919.456832826386	1.02498779010806	0.285909974081607	3.58500186431236	0.000337075797343978	0.0106146115016743	Eif2ak3
ENSMUSG00000030167	9667.78908398056	1.02485833459015	0.197552635245342	5.18777354357927	2.12823178986104e-07	2.44327712568298e-05	Klrc1
ENSMUSG00000040957	670.478938386448	1.02403225501325	0.343623786841421	2.98009711267699	0.00288157014485573	0.0542107002735438	Cables1
ENSMUSG00000036599	891.555372374923	1.02091982383686	0.336226147574823	3.03640817705788	0.00239415017886636	0.0472487911776381	Chst12
ENSMUSG00000025402	416.83776368826	1.01964314035292	0.325216157300245	3.13527823714971	0.00171691184264657	0.0372751567321442	Nab2
ENSMUSG00000027654	328.214630697954	1.01840206894695	0.32156094765353	3.16705768028846	0.00153989771653297	0.0345410903185395	Fam83d
ENSMUSG00000039470	812.745311944751	1.01811894685763	0.243294352234918	4.18472084331231	2.85516753120214e-05	0.00144042707975527	Zdhhc2
ENSMUSG00000068220	13007.1612580269	1.01435797386028	0.210867163968929	4.81041217972536	1.50619370608252e-06	0.000134725792850817	Lgals1
ENSMUSG00000079227	2717.30965799411	1.01168294689404	0.211628133814689	4.78047473489474	1.7488173647525e-06	0.00014910969109995	Ccr5
ENSMUSG00000030189	5597.98935853458	1.00524621341716	0.199312732306223	5.04356245476933	4.56943527347784e-07	4.74687507307562e-05	Ybx3
ENSMUSG00000028613	212.847122091899	1.00101190223759	0.366686485753676	2.72988490475765	0.00633564406514474	0.0944516262472499	Lrp8
ENSMUSG00000023456	4729.357002084	0.999267314319142	0.243226611323646	4.10837987209171	3.98444359725469e-05	0.00188614245610303	Tpi1
ENSMUSG00000020027	253.241695273659	0.998604814893282	0.316170241056084	3.15844024901807	0.00158615820981168	0.0350928477982615	Socs2
ENSMUSG00000007659	1714.49527020783	0.99548849071548	0.268700028934447	3.70483209348051	0.000211530806557573	0.00723971633711129	Bcl2l1
ENSMUSG00000057530	419.5902078114	0.994941691079054	0.367724860481375	2.70566882472024	0.0068166989137353	0.0998065774137508	Ece1
ENSMUSG00000001156	9462.0758077687	0.993885748215743	0.234328684579881	4.24141734929995	2.22112682424655e-05	0.00121744470291409	Mxd1
ENSMUSG00000020120	2339.20549022005	0.99005518234206	0.223494207158563	4.42989191947889	9.42803270073165e-06	0.00060823326007375	Plek
ENSMUSG00000034390	2170.58964495643	0.988849651628346	0.210144549874494	4.70556886780516	2.53159024250552e-06	0.000200601009433318	Cmip
ENSMUSG00000026749	320.040103990232	0.98625413952341	0.300555884392978	3.28143347289743	0.00103280885311787	0.0258734588976951	Nek6
ENSMUSG00000001025	6605.90342893653	0.98521728715636	0.195375784270206	5.04267860439552	4.59059935050523e-07	4.74687507307562e-05	S100a6
ENSMUSG00000023243	747.019028686133	0.984897577419004	0.243343611063463	4.0473533416998	5.18000170101628e-05	0.00233821748609341	Kcnk5
ENSMUSG00000026782	223.939371648555	0.984346972474005	0.321938255300068	3.05756447476715	0.00223143631805026	0.045312453366536	Abi2
ENSMUSG00000056749	1765.97894009521	0.982003518716656	0.294154635680559	3.33839212305692	0.000842647428799765	0.0220450438751393	Nfil3
ENSMUSG00000028073	501.164424659308	0.98151648103162	0.265778785315883	3.69298279343504	0.000221639024769544	0.00755022659144848	Pear1
ENSMUSG00000050721	1409.60145002108	0.980477413725149	0.218091286574461	4.49572025148466	6.93348453825613e-06	0.000472384133494273	Plekho2
ENSMUSG00000025810	319.146331126906	0.976723327718899	0.297078068577787	3.28776652007603	0.00100985551854815	0.0254213058132127	Nrp1
ENSMUSG00000040659	5073.61358660963	0.973963205981976	0.194562049602642	5.0059259139751	5.5594138312849e-07	5.62890650417597e-05	Efhd2
ENSMUSG00000105703	289.504271564716	0.967978340366791	0.286669132646897	3.37663958246629	0.000733771305793814	0.019811825256433	NA
ENSMUSG00000028214	1996.73604488256	0.963110508028833	0.272145392666814	3.5389557713658	0.000401713152458511	0.0121766689456239	Gem
ENSMUSG00000030830	7957.89356461971	0.954513852946546	0.263485045008776	3.62264906881055	0.000291601312309365	0.00948352395065954	Itgal
ENSMUSG00000079499	206.397518988641	0.950677957103335	0.349718554457247	2.71840868889201	0.00655967586035526	0.0969980466977482	6530402F18Rik
ENSMUSG00000002228	1043.85268709159	0.949247254266936	0.21955010511588	4.32360191203696	1.53502178470582e-05	0.000902444258911729	Ppm1j
ENSMUSG00000025324	749.835222436541	0.947462678488657	0.315388237550044	3.00411545417359	0.00266354228946394	0.0511652787620346	Atp10a
ENSMUSG00000026463	419.217323080229	0.945867133080981	0.273622015444945	3.45683855717121	0.000546552179307229	0.0156567876746264	Atp2b4
ENSMUSG00000030789	696.760562985557	0.945666401932237	0.235146387390201	4.02160718872964	5.78023938423729e-05	0.00254609940248277	Itgax
ENSMUSG00000021668	279.865140713003	0.943947362507831	0.295990922157768	3.18910916465435	0.00142711973808639	0.0328924185971522	Polk
ENSMUSG00000039208	963.10888253582	0.943396559956177	0.255774543242349	3.68839114321983	0.000225676539544538	0.00763425509642543	Metrnl
ENSMUSG00000022175	3879.01451658002	0.942869923650927	0.200042052311082	4.71335858014837	2.4366685368322e-06	0.000195201248719854	Lrp10
ENSMUSG00000042608	1082.44017846785	0.942037314116012	0.240234777613167	3.92131948369652	8.80654091265823e-05	0.00355676915530629	Stk40
ENSMUSG00000018932	3009.80230428977	0.941134314335043	0.213941109015139	4.39903447573718	1.08733553854537e-05	0.000686475228762617	Map2k3
ENSMUSG00000034708	789.499487218758	0.939480497976865	0.232494376502169	4.04087407235891	5.32523492349951e-05	0.0023758434260379	Grn
ENSMUSG00000036644	964.104605017746	0.93946334269573	0.225784113331029	4.16089214088484	3.17006786615999e-05	0.00155099293585948	Tbc1d9b
ENSMUSG00000004040	8850.99428494502	0.939246081312404	0.23855695036694	3.93719855936994	8.24383911489493e-05	0.00337526159837816	Stat3
ENSMUSG00000026009	9978.87541082899	0.938618908113323	0.198469440124571	4.72928682382634	2.25309889778503e-06	0.000183520569439697	Icos
ENSMUSG00000042262	247.512818575378	0.937057986327885	0.315398301901525	2.97103053719185	0.00296802266961376	0.0553373024590391	Ccr8
ENSMUSG00000007817	583.137870859293	0.926006586471418	0.301962475983317	3.06662800884762	0.00216488089571622	0.0443314093532901	Zmiz1
ENSMUSG00000007891	6283.61317651989	0.925434085278507	0.199142238402948	4.64710095005545	3.3663244993614e-06	0.000258321111582575	Ctsd
ENSMUSG00000040274	834.265683434294	0.924050565175581	0.253993106069888	3.63809309423273	0.000274664151110333	0.00899910859143518	Cdk6
ENSMUSG00000068227	17532.2354292957	0.921831734735886	0.210746715086155	4.37412148682382	1.21922470518276e-05	0.00075005469204914	Il2rb
ENSMUSG00000076469	738.811532786571	0.920247146451033	0.323917161140535	2.84099534341058	0.0044972969067097	0.074550344493944	Trbv13-2
ENSMUSG00000027293	484.510412257795	0.918976316532818	0.318425971714036	2.88599674073731	0.00390176197825243	0.0676989548547322	Ehd4
ENSMUSG00000002365	353.545192378867	0.909420700281051	0.314359847944692	2.89292893550786	0.00381667641612057	0.0666432840084287	Snx9
ENSMUSG00000015316	1246.21330620624	0.905416832242876	0.226898702250956	3.99040110525384	6.59616487540363e-05	0.0028285907024525	Slamf1
ENSMUSG00000035311	1189.36877266417	0.904337343498767	0.311990673812531	2.89860377057991	0.00374828249478438	0.0657640899806934	Gnptab
ENSMUSG00000030447	210.538689757177	0.903120116981653	0.333294467831632	2.70967628973031	0.00673489036884861	0.0990080871013192	Cyfip1
ENSMUSG00000000817	7337.42200675445	0.901653107505508	0.259931308104396	3.46881302633763	0.000522763134477008	0.0150928445557916	Fasl
ENSMUSG00000089929	297.136929816797	0.900496562194474	0.283322561806206	3.1783439922812	0.00148118904695349	0.0335337520257483	Bcl2a1b
ENSMUSG00000026827	714.266001613226	0.899540992431629	0.250218002522918	3.59502906809927	0.000324355359436381	0.0102996303587631	Gpd2
ENSMUSG00000031827	3530.34304389264	0.897970511216386	0.209123263015577	4.29397714184241	1.75500551426327e-05	0.00100635921659334	Cotl1
ENSMUSG00000038679	288.958473240514	0.897393295620823	0.327288625974051	2.74190187010035	0.00610845874727237	0.0924124712320904	Trps1
ENSMUSG00000028680	1482.58027371952	0.895882838011956	0.318614540639825	2.8118077606028	0.00492639368214764	0.0801014063921941	Plk3
ENSMUSG00000069833	2676.20199515875	0.893346487918246	0.228393001053376	3.91144423777447	9.17458404778994e-05	0.00367487459936201	Ahnak
ENSMUSG00000022797	739.817009100834	0.890709057435891	0.273835354952661	3.25271752287017	0.00114307068544262	0.0275470588326503	Tfrc
ENSMUSG00000021591	1583.53590106567	0.888816056530275	0.211698734585197	4.19849489545521	2.68694909159081e-05	0.00138430098075597	Glrx
ENSMUSG00000033502	393.887327930497	0.888771402498385	0.271670176872977	3.27150890365835	0.00106975220022621	0.026525488230099	Cdc14a
ENSMUSG00000026107	9204.76918689804	0.882732641978927	0.223448570452111	3.95049581294195	7.79894623450454e-05	0.00323956228202496	Nabp1
ENSMUSG00000005087	2448.54510414382	0.881712923499744	0.204450315568674	4.31260240928109	1.61344107919445e-05	0.000940958837386205	Cd44
ENSMUSG00000026623	477.932193266627	0.875805820341521	0.259685095580829	3.37256868124309	0.000744705106590947	0.0200328421662288	Lpgat1
ENSMUSG00000047557	270.694635678433	0.875308960529789	0.29388904920343	2.97836534876773	0.00289790328264412	0.0543776446086889	Lxn
ENSMUSG00000021365	2597.4970173297	0.873926205815867	0.260883266381547	3.349874516435	0.000808481774168712	0.0213544642524997	Nedd9
ENSMUSG00000049858	664.14329550199	0.872936224068096	0.264918031964667	3.29511818276124	0.000983802954326817	0.0249625077524853	Suox
ENSMUSG00000038366	3433.95666913366	0.870460791771342	0.212513372740986	4.09602831362651	4.20298549784724e-05	0.00196408745380169	Lasp1
ENSMUSG00000032577	2390.30380365891	0.865329199722809	0.220814755869172	3.91880151449434	8.89903580766423e-05	0.00358419729491007	Mapkapk3
ENSMUSG00000027907	4600.26057712221	0.863355128645236	0.214268539423463	4.0293135472351	5.59399645067348e-05	0.00247152934093392	S100a11
ENSMUSG00000017929	772.70038818843	0.861361244530032	0.238298516202959	3.61463117041153	0.000300775505987115	0.00968058913309524	B4galt5
ENSMUSG00000097352	476.233068026251	0.861234469598223	0.292154908428881	2.94786924590682	0.0031997237061069	0.0586080045666314	NA
ENSMUSG00000008398	718.263158798659	0.859935365648493	0.237441320291818	3.6216753031512	0.000292701356501838	0.00948352395065954	Elk3
ENSMUSG00000063354	509.936759254141	0.859621541526908	0.248712202625388	3.45629017174391	0.000547665412486933	0.0156567876746264	Slc39a4
ENSMUSG00000036931	3637.63869446514	0.859313060130261	0.246552854298628	3.48530972222877	0.000491567695912849	0.0143916807357617	Nfkbid
ENSMUSG00000045679	1090.49346803834	0.858518029440015	0.222832156625925	3.85275645328531	0.000116795546853193	0.0044538106892045	Pqlc3
ENSMUSG00000033016	3519.27390946656	0.856044049549524	0.247789436963459	3.45472373657221	0.000550856951775924	0.0156865124158066	Nfatc1
ENSMUSG00000016528	2419.13456774774	0.854466621722055	0.222188204404431	3.84568849643674	0.000120214407337902	0.00452900790435817	Mapkapk2
ENSMUSG00000043895	269.674316140043	0.854115259659955	0.304804436845927	2.80217462874957	0.00507593894860803	0.0819570208977907	S1pr2
ENSMUSG00000028937	1501.17889850985	0.853982698836555	0.22932837896454	3.72384221565792	0.000196213582774285	0.00684400487284468	Acot7
ENSMUSG00000022876	2470.07943155593	0.852796122144434	0.220231027798833	3.87227962684444	0.000107822149870309	0.00418960322086134	Samsn1
ENSMUSG00000029658	464.067303173219	0.845153352218575	0.282138083312107	2.99553091981436	0.0027396752402952	0.0520788331206049	Wdr95
ENSMUSG00000025575	468.898774578988	0.844328364246417	0.259421217860035	3.25466194018855	0.00113527415082693	0.027495510164546	Cant1
ENSMUSG00000037661	429.070808480474	0.8410254449745	0.293472792897977	2.86576972491918	0.0041599672275822	0.0709566040973886	Gpr160
ENSMUSG00000015619	1217.93400824946	0.840499953659133	0.217909524937506	3.85710516279717	0.000114737807008507	0.00439075387449876	Gata3
ENSMUSG00000034850	1014.40719198725	0.838864666261682	0.276276714600122	3.03632055085004	0.00239484613719304	0.0472487911776381	Tmem127
ENSMUSG00000057666	16226.9741447376	0.838201999228687	0.196828389335148	4.25854218519996	2.05764392738347e-05	0.00114070146240498	Gapdh
ENSMUSG00000027030	962.166284555547	0.838109984807335	0.256127999772221	3.27223101555738	0.00106702350800762	0.0265070681821628	Stk39
ENSMUSG00000030149	8267.52123371913	0.837476862422771	0.231987852349151	3.61000308396465	0.000306193364635432	0.00983325827397487	Klrk1
ENSMUSG00000008393	1010.52681768632	0.836903371306189	0.224353675206946	3.73028598945045	0.000191262545140157	0.00670338439457569	Carhsp1
ENSMUSG00000026728	7152.85689920482	0.836891507240221	0.221636930935935	3.77595693870228	0.000159394528629062	0.0057666804650415	Vim
ENSMUSG00000031146	493.434768974864	0.836155342407006	0.259754222659838	3.21902502236507	0.00128627260431155	0.0302252530336862	Plp2
ENSMUSG00000026826	6619.1089881191	0.834887650080484	0.237055588438239	3.52190663624874	0.000428455008990234	0.0128272567373257	Nr4a2
ENSMUSG00000039234	433.057425353883	0.830183085095397	0.265799882897763	3.12333879174325	0.00178811790206327	0.0382276712100195	Sec24d
ENSMUSG00000017670	1094.27222918894	0.828379584633731	0.23529606411959	3.52058411063223	0.00043059740218913	0.0128628155714989	Elmo2
ENSMUSG00000039157	4673.3702978385	0.827816891916965	0.218516632423008	3.78834728843187	0.000151652764021185	0.00554822792388614	Fam102a
ENSMUSG00000028581	36566.9629859814	0.827579936975433	0.195730088338803	4.22816923038892	2.35600559932107e-05	0.00126754839992994	Laptm5
ENSMUSG00000038418	5542.77502397473	0.826046882033929	0.196229375852653	4.20959847853871	2.55824919011112e-05	0.00133211689970786	Egr1
ENSMUSG00000058013	1987.98170047502	0.823244304780166	0.212586254699511	3.87251897326953	0.00010771628772095	0.00418960322086134	Septin11
ENSMUSG00000060477	1038.52943859869	0.822378370828485	0.267884107253855	3.06990354619722	0.00214127911462882	0.0439716190018144	Irak2
ENSMUSG00000030413	767.825141245325	0.821864490197086	0.232729215540925	3.5314195009288	0.000413335650964328	0.0124256366825977	Pglyrp1
ENSMUSG00000015755	571.037825402853	0.821363933096413	0.25893009321153	3.17214551197574	0.00151317167870807	0.0341517694668167	Tab2
ENSMUSG00000047030	795.879258672955	0.818772402741472	0.269953410195024	3.0330137417044	0.00242124574204735	0.0476405851959586	Spata2
ENSMUSG00000031628	1282.13655814583	0.816715218655938	0.249083012142863	3.27888767535663	0.0010421710862289	0.0260452225363367	Casp3
ENSMUSG00000019810	809.114341979954	0.814700624468226	0.237496902262708	3.43036316139838	0.000602773914373533	0.0168754211319494	Fuca2
ENSMUSG00000062929	371.946563163522	0.814341306709702	0.292225245715113	2.78669046788515	0.00532493148780511	0.0847570972622255	Cfl2
ENSMUSG00000028163	1015.57815152174	0.809754589760355	0.224682704177009	3.60399165003112	0.000313367127467589	0.0100415224581922	Nfkb1
ENSMUSG00000060671	1252.98986576475	0.809477368663301	0.271682577889552	2.97949678978819	0.00288722255195012	0.0542470422776195	Atp8b2
ENSMUSG00000037447	12558.1373331388	0.808410670168739	0.239189560621942	3.37979077375579	0.000725410290150806	0.019622415640814	Arid5a
ENSMUSG00000009647	358.812251164516	0.808197338133144	0.274607787009534	2.94309694176693	0.00324946647572778	0.0592900171843317	Mcu
ENSMUSG00000027544	741.518279519199	0.807131102158448	0.27680875892818	2.91584379513029	0.00354728049918758	0.0634593247584724	Nfatc2
ENSMUSG00000032290	373.643231067805	0.805464526719243	0.267176114149564	3.01473254554615	0.0025720595370043	0.0497355809675368	Ptpn9
ENSMUSG00000018507	2505.89511560286	0.799891168855387	0.199447204589357	4.01054088726031	6.05798080928755e-05	0.00263657791640037	Trpv2
ENSMUSG00000025225	2653.1017888789	0.799670292123119	0.253058252680223	3.16002455424215	0.00157755843387859	0.0350893350098147	Nfkb2
ENSMUSG00000030695	14201.8818274707	0.798629490471434	0.216327251751852	3.69176552655297	0.000222702731073437	0.00756877813298535	Aldoa
ENSMUSG00000026791	272.201176799428	0.796071352263654	0.290871611211105	2.73684787920362	0.0062030969950067	0.0933345244449925	Slc2a8
ENSMUSG00000029345	1220.07873934537	0.794634099153889	0.268257986729701	2.96220108426658	0.00305448230288061	0.0564440455969573	Tfip11
ENSMUSG00000037419	655.837335151151	0.788333932551346	0.247827030434481	3.18098445988425	0.00146775502687535	0.0333331281804402	Endod1
ENSMUSG00000041235	4368.7961520014	0.787918318551431	0.24255951610425	3.24835047169533	0.00116076200125222	0.0278466516396109	Chd7
ENSMUSG00000095574	677.55991763016	0.785951477986718	0.258086473225766	3.04530287141082	0.00232446100989445	0.0463068390105045	Trbv12-1
ENSMUSG00000042364	1878.22017038019	0.78204566215942	0.232095716998188	3.36949631072048	0.000753056992568288	0.0201830348375839	Snx18
ENSMUSG00000025384	451.263448102508	0.779828489973712	0.27300774025228	2.85643362804692	0.00428429568245314	0.0721305208431488	Faap100
ENSMUSG00000022637	2735.52872605979	0.77520838274498	0.222349313700518	3.48644378452685	0.000489488248286041	0.0143596351308058	Cblb
ENSMUSG00000097415	1095.61934972702	0.773815708306527	0.275806576397682	2.80564632799318	0.00502157753700314	0.0812592680238687	NA
ENSMUSG00000009035	888.573081251386	0.773273422239489	0.270910080754541	2.8543545522033	0.00431243734127257	0.072208601868042	Tmem184b
ENSMUSG00000023048	6936.41821760273	0.772400239785865	0.223811968670007	3.45111230813892	0.000558281202815267	0.0158669394484339	Prr13
ENSMUSG00000034792	729.969225057542	0.770578413606149	0.235374686778872	3.27383723437553	0.00106097705611797	0.0264428127832479	Gna15
ENSMUSG00000026068	1909.25656743305	0.766388216142968	0.238098969982208	3.21878005688239	0.00128737188847182	0.0302252530336862	Il18rap
ENSMUSG00000022102	2735.97332235394	0.766143969953057	0.218218353491729	3.51090528222732	0.000446583488613383	0.0132610738573994	Dok2
ENSMUSG00000039236	1285.95895824307	0.765271462290015	0.212617210611981	3.59929217436027	0.000319084524594969	0.0102023078258655	Isg20
ENSMUSG00000033538	422.799560098987	0.764885986537522	0.282654847401102	2.70607772543207	0.00680831088138952	0.0998065774137508	Casp4
ENSMUSG00000033880	4005.14590222503	0.764798362003587	0.200417921932057	3.81601782231261	0.000135622712727092	0.00503149911338679	Lgals3bp
ENSMUSG00000025372	477.024902744099	0.764080674397642	0.278414250335853	2.7444021758079	0.00606212191664219	0.0919726717426047	Baiap2
ENSMUSG00000003847	520.347143949874	0.76337849426309	0.247471642746118	3.08471098260839	0.00203750040727881	0.0422571208223684	Nfat5
ENSMUSG00000020178	687.623833562894	0.763376894725743	0.277760975580191	2.74832306133427	0.00599009558072922	0.0913505650494329	Adora2a
ENSMUSG00000063524	17542.1468448476	0.762627980935659	0.207479616136139	3.67567665266575	0.000237219826204375	0.00798767913639675	Eno1
ENSMUSG00000024424	1648.46890874475	0.762474035520871	0.259005938444057	2.94384769747493	0.00324159477226588	0.0592261300496699	Ttc39c
ENSMUSG00000032294	13867.7545837539	0.76055079757193	0.207921143067569	3.65788099445361	0.000254309068718225	0.00846535667103133	Pkm
ENSMUSG00000039031	510.044517489436	0.756399068501225	0.248170764323885	3.04789756586339	0.00230448466999075	0.0460265568335139	Arhgap18
ENSMUSG00000048832	515.700297285353	0.755736177914778	0.266346985874699	2.83741216531097	0.00454808585960798	0.075182643801683	Vps37c
ENSMUSG00000031805	2870.23250312858	0.752612265355697	0.224004431072866	3.35980972229465	0.000779961709119554	0.0206699213634339	Jak3
ENSMUSG00000031960	1261.86664563641	0.752084728811054	0.240221721343952	3.13079402063817	0.00174334389583429	0.0376562281500206	Aars
ENSMUSG00000035725	1368.50215896608	0.750404581760181	0.224273623541574	3.34593328412994	0.000820061244288568	0.0215432305256348	Prkx
ENSMUSG00000024235	485.189430744305	0.747591707762854	0.251617263922265	2.97114632004669	0.00296690388612725	0.0553373024590391	Map3k8
ENSMUSG00000059325	3503.89187401282	0.747552473282512	0.239443510726882	3.12204106518969	0.00179601884628692	0.0382276712100195	Hopx
ENSMUSG00000003363	7641.58719660227	0.747130471730153	0.198863991224533	3.75699223941746	0.000171967827479749	0.00613931303824538	Pld3
ENSMUSG00000030824	3349.29014983138	0.746561495428661	0.201234027153637	3.70991678687959	0.000207327381141468	0.0071461778180676	Nucb1
ENSMUSG00000024300	3102.6636201914	0.74503767500445	0.198618654622982	3.75109617180058	0.000176063146279544	0.00626097725062377	Myo1f
ENSMUSG00000038375	563.708412772546	0.744469448503434	0.254144643880683	2.92931394160308	0.00339711122031555	0.0612993584061891	Trp53inp2
ENSMUSG00000037465	1272.59651752929	0.744222410547777	0.274660922998462	2.70960427287264	0.0067363527026412	0.0990080871013192	Klf10
ENSMUSG00000022614	1255.67221033379	0.742271546125099	0.257121015797555	2.88685677373618	0.00389111314938983	0.0676468680061063	Lmf2
ENSMUSG00000062070	2296.89918476673	0.74219914788987	0.227326304780168	3.26490657826687	0.00109500185567262	0.0268773182756006	Pgk1
ENSMUSG00000070691	2093.21554403459	0.740641354305714	0.229192466714137	3.23152573434924	0.00123131235885994	0.0291437243379512	Runx3
ENSMUSG00000037049	1190.4014254523	0.739891206992643	0.242965674272838	3.04524994819549	0.00232487010670023	0.0463068390105045	Smpd1
ENSMUSG00000022564	2995.59308720996	0.738770230807126	0.196215398201461	3.76509813999718	0.000166483679647586	0.00597865036763992	Grina
ENSMUSG00000020564	822.881306790714	0.737541186932435	0.23943558180868	3.08033242745752	0.0020676967097634	0.0428224687902705	Atxn7l1
ENSMUSG00000029084	744.309740412829	0.73632102973988	0.268233573694783	2.74507407703453	0.00604972402505982	0.0919726717426047	Cd38
ENSMUSG00000036427	4119.1880443041	0.735143145617229	0.199302655492804	3.68857677184221	0.000225511982873473	0.00763425509642543	Gpi1
ENSMUSG00000036737	567.819009219362	0.734245135460244	0.246372992508669	2.98021762849842	0.00288043663292341	0.0542107002735438	Oxsr1
ENSMUSG00000041481	3857.83254269506	0.733909419438861	0.234845187136855	3.1250775388945	0.00177758196990218	0.0382276712100195	Serpina3g
ENSMUSG00000070407	494.771566701746	0.733573553039055	0.266733229477896	2.75021434140377	0.00595562936490062	0.0911495956342214	Hs3st3b1
ENSMUSG00000051510	437.243865106745	0.733236634274806	0.26466585929297	2.77042394600338	0.00559833726735715	0.0872981362118367	Mafg
ENSMUSG00000048277	1307.36641270891	0.728938349583374	0.211537553846764	3.44590516590454	0.000569150055720444	0.0161130248784545	Syngr2
ENSMUSG00000032175	1119.08853596725	0.720081342571715	0.253233503443682	2.84354689557047	0.00446144434028626	0.0742555462116139	Tyk2
ENSMUSG00000022472	562.483504578077	0.719429908213758	0.241235778171527	2.98226869026956	0.00286120767212533	0.0539668924444855	Desi1
ENSMUSG00000046876	431.555709985778	0.718699934987845	0.264986270616919	2.71221574353505	0.00668350772227105	0.0984298410007191	Atxn1
ENSMUSG00000020143	4367.85172166085	0.718395880924231	0.253322373215011	2.83589590531146	0.00456973375673807	0.075454946968563	Dock2
ENSMUSG00000030064	698.867587357843	0.718126798347932	0.247665279039164	2.8995860910902	0.00373655717161467	0.0657640899806934	Frmd4b
ENSMUSG00000034765	11761.6409708579	0.718124499011131	0.229951672484639	3.12293662077671	0.0017905630152826	0.0382276712100195	Dusp5
ENSMUSG00000090213	1435.36773993286	0.716660371802155	0.21183150127111	3.38316240739354	0.000716562441950102	0.0194915679172248	Peds1
ENSMUSG00000015149	1242.26420319303	0.71639234485308	0.215756780499766	3.32037001661627	0.000898982111839869	0.022995016123904	Sirt2
ENSMUSG00000016496	2642.08897794178	0.71512620219657	0.260435811849179	2.74588274599773	0.0060348327926309	0.0918453675538189	Cd274
ENSMUSG00000052949	1033.57876473276	0.710780111870256	0.240800465395268	2.95173894578454	0.00315989955330151	0.0580243519989118	Rnf157
ENSMUSG00000099974	814.463678665187	0.709043433578037	0.260677220475511	2.72000534716706	0.00652808606713342	0.0966289287906652	Bcl2a1d
ENSMUSG00000032089	1371.30661445211	0.708591890703382	0.224207793013896	3.16042489504129	0.00157539214667854	0.0350893350098147	Il10ra
ENSMUSG00000027397	2154.39348066436	0.708333281584548	0.216786872828796	3.26741777461749	0.00108533388858584	0.0267752421245035	Slc20a1
ENSMUSG00000104713	1651.39054883617	0.70832915670731	0.216603473912928	3.27016526517968	0.00107484668356661	0.0266065613691022	Gbp6
ENSMUSG00000001419	2772.62550679977	0.707788629659992	0.231574227250651	3.05642228871133	0.00223995536207575	0.0454221824465431	Mef2d
ENSMUSG00000039428	719.5346236809	0.705659642326518	0.253952554290985	2.77870661429912	0.0054575792819419	0.0858096413745727	Tmem135
ENSMUSG00000002885	4069.24187041051	0.705273254124324	0.232277715880071	3.03633627294866	0.00239472125309494	0.0472487911776381	Adgre5
ENSMUSG00000032640	1285.19126768134	0.703598911625073	0.21380719970192	3.29081019070451	0.000998992947787658	0.0252431840186205	Chsy1
ENSMUSG00000022561	1482.30698044279	0.701869642867464	0.215737952283868	3.25334339849459	0.00114055572548243	0.0275470588326503	Gpaa1
ENSMUSG00000020573	897.059114645131	0.701851372614318	0.253732997192202	2.76610208518786	0.00567307724345439	0.0883690878307318	Pik3cg
ENSMUSG00000025366	5761.4125988427	0.701517778259111	0.216900565694616	3.23428284298165	0.00121948619463776	0.028957831787978	Esyt1
ENSMUSG00000057963	1132.06269754235	0.70095089849446	0.219808121969287	3.18892173871719	0.0014280453341562	0.0328924185971522	Itpk1
ENSMUSG00000043004	1962.74345534858	0.697499288934501	0.206113568037221	3.38405324587143	0.000714241504540703	0.0194647497872962	Gng2
ENSMUSG00000038342	1107.2269257989	0.697360797689799	0.239597570534931	2.91055037049355	0.00360792806267567	0.064307568647691	Mlxip
ENSMUSG00000024937	808.513928912875	0.696948064142987	0.2450629131157	2.84395568175565	0.00445572450364631	0.0742451008721865	Ehbp1l1
ENSMUSG00000030681	782.71926146518	0.696812670713906	0.241775284460287	2.88206742169447	0.00395075188295755	0.0681680029035753	Mvp
ENSMUSG00000022280	1684.29469695141	0.6966446167933	0.254211500028666	2.74041346168345	0.00613619386020797	0.0926146029832632	Rnf19a
ENSMUSG00000028927	1739.14662938736	0.693809295530752	0.207246492280158	3.34774928104864	0.00081470680159615	0.0214412006629456	Padi2
ENSMUSG00000036908	659.805005191387	0.692974853266946	0.236493017373318	2.93021274354601	0.00338730011457505	0.0611980615495716	Unc93b1
ENSMUSG00000028494	600.550557127794	0.691836153512498	0.242635996965858	2.85133352908821	0.00435362763480497	0.0727934528846978	Plin2
ENSMUSG00000068735	1294.09073113562	0.691694948703903	0.217480756075705	3.18048806333524	0.00147027196280122	0.0333383595919779	Trp53i11
ENSMUSG00000036180	2924.71409824344	0.691634267902128	0.215625975417234	3.20756470348168	0.00133863944376664	0.0312778254649321	Gatad2a
ENSMUSG00000070002	696.339413137201	0.69006043939565	0.246313714810564	2.80155102173814	0.00508575983608982	0.0820247548785282	Ell
ENSMUSG00000028071	13139.9291458117	0.689408539440212	0.24097659484672	2.86089418716672	0.0042244802123375	0.0716332122069558	Sh2d2a
ENSMUSG00000048376	3064.76091603247	0.688249451136277	0.206450349568116	3.33372867895869	0.000856902003081951	0.0221911744315006	F2r
ENSMUSG00000004612	35067.994686398	0.688093118586333	0.217113552927956	3.16927759371458	0.00152818364409178	0.0343311518195041	Nkg7
ENSMUSG00000015837	9723.3964199629	0.687081040022928	0.216787580773328	3.16937454429799	0.00152767392923585	0.0343311518195041	Sqstm1
ENSMUSG00000020873	1044.00844291849	0.686062229631045	0.240039761105827	2.85811911522682	0.00426160384464427	0.0719978957762612	Slc35b1
ENSMUSG00000028645	1876.03055255042	0.684034734761916	0.243122743454799	2.8135365907842	0.00489998091791104	0.0800019280886259	Slc2a1
ENSMUSG00000005198	803.311116050972	0.683882754907887	0.225774235955826	3.02905578226247	0.00245319381952448	0.0479562673710023	Polr2a
ENSMUSG00000031987	1356.79186639023	0.683318591156997	0.220232415046321	3.10271578783384	0.00191753695679422	0.040284854221988	Egln1
ENSMUSG00000001418	2087.20271693206	0.677822624440707	0.204727056992659	3.31086000256923	0.000930097282158283	0.0237077244298388	Glmp
ENSMUSG00000037012	2180.66415352506	0.676922678906118	0.211514478046601	3.20036096421248	0.00137255572847869	0.0319851243178559	Hk1
ENSMUSG00000022584	24496.2053538226	0.671039016292553	0.188975437459035	3.55093246675519	0.00038386890183554	0.0117827549237098	Ly6c2
ENSMUSG00000030557	942.879190998206	0.671011346753219	0.233310955277923	2.87603874388968	0.00402700279334197	0.0690749420316776	Mef2a
ENSMUSG00000015759	873.213780054849	0.670314906193895	0.232777770723701	2.87963452914726	0.0039813639859478	0.0685364053393995	Cnih1
ENSMUSG00000037405	3024.21144993689	0.670065185317179	0.231619650307615	2.89295482670517	0.00381636181341157	0.0666432840084287	Icam1
ENSMUSG00000032369	670.035330674805	0.66907268370548	0.24558638649931	2.72438832315879	0.00644207128243665	0.0956247838459131	Plscr1
ENSMUSG00000031557	2089.11551679568	0.667249431771435	0.238004293991045	2.80351846003476	0.0050548338475223	0.0817067378014138	Plekha2
ENSMUSG00000029408	2397.7166375884	0.666158517608998	0.204797391992798	3.25276855885168	0.0011428654154425	0.0275470588326503	Abcb9
ENSMUSG00000037553	4483.63305267223	0.665747881913498	0.199491538941713	3.33722365091391	0.000846198256718303	0.0220707881627064	Zdhhc18
ENSMUSG00000034707	698.209762010543	0.662876131785244	0.242665461054936	2.73164598251243	0.00630188156278605	0.0941408126899801	Gns
ENSMUSG00000021458	2279.6540257862	0.662505357100483	0.213102727268429	3.1088544271232	0.0018781423060982	0.0397726782704902	Aopep
ENSMUSG00000049401	1735.36981840471	0.657577180778852	0.205692502417083	3.19689426231727	0.00138915838849063	0.0322002055710547	Ogfr
ENSMUSG00000026288	2649.49689291753	0.657197245875045	0.223057367399005	2.94631490337394	0.00321584823263365	0.05882944445646	Inpp5d
ENSMUSG00000031781	1348.11807769587	0.656148753242504	0.227274373827828	2.88703359816346	0.00388892700441424	0.0676468680061063	Ciapin1
ENSMUSG00000027134	1517.7527053976	0.654785653788794	0.21177838620551	3.0918436272972	0.00198917604843961	0.0414316954089278	Lpcat4
ENSMUSG00000019943	3706.93748529113	0.652606707589502	0.214370318408418	3.0442960221114	0.00233225527631977	0.046390561976456	Atp2b1
ENSMUSG00000021998	24593.0943155456	0.651122610188438	0.206630472769451	3.15114514070212	0.00162631651746531	0.0357642455876987	Lcp1
ENSMUSG00000039989	1726.71127089715	0.649977770575336	0.215515711376155	3.01591826612067	0.00256202310755581	0.0496073000108416	Cbx4
ENSMUSG00000019850	22885.4611842865	0.646968619780029	0.204795705650242	3.15909270521984	0.00158261139490515	0.0350928477982615	Tnfaip3
ENSMUSG00000006390	1557.99655768663	0.646765401708999	0.208976634672409	3.09491729887825	0.00196867781402093	0.0411812374869802	Elovl1
ENSMUSG00000028245	2439.45268264352	0.646616916394875	0.218843648427008	2.9546981191485	0.00312975130404318	0.0576158762789767	Nsmaf
ENSMUSG00000041920	1067.31547285509	0.64581096150292	0.216094452709638	2.98855872237815	0.0028029663184325	0.0530055109244433	Slc16a6
ENSMUSG00000032281	820.479243178855	0.644883254937625	0.236054866420569	2.73192103478462	0.00629662304467588	0.0941408126899801	Acsbg1
ENSMUSG00000031506	1653.40075914338	0.641387715320174	0.219619262637838	2.92045291299358	0.00349523011602141	0.0627591811472809	Ptpn7
ENSMUSG00000011256	803.20632691156	0.639931352289983	0.236549981339002	2.70526908802792	0.00682490793425991	0.0998065774137508	Adam19
ENSMUSG00000026358	9953.5077324666	0.638779744069437	0.21317398324594	2.996518310269	0.00273081837601715	0.0519782401074804	Rgs1
ENSMUSG00000004530	1476.82499630288	0.63768473053683	0.228553609577068	2.79008820607492	0.0052693683712401	0.0840562263158432	Coro1c
ENSMUSG00000020128	1665.90083506271	0.637446320472113	0.229424131707881	2.7784623863533	0.00546168362109763	0.0858096413745727	Vps54
ENSMUSG00000028064	5066.43793177212	0.636317811522865	0.193120266239474	3.29493027279599	0.000984461039621333	0.0249625077524853	Sema4a
ENSMUSG00000020641	1224.72391505835	0.635159053913641	0.214038409812999	2.96750034009582	0.00300231950429463	0.0557628259523767	Rsad2
ENSMUSG00000041954	2075.76317494424	0.628667447937079	0.226227014919382	2.77892296886431	0.00545394569098044	0.0858096413745727	Tnfrsf18
ENSMUSG00000021196	6414.85537618029	0.627433928868196	0.216445487102732	2.8988080891259	0.00374584092569438	0.0657640899806934	Pfkp
ENSMUSG00000017707	9646.51625596895	0.626227460225448	0.212337207945571	2.94921208715323	0.00318585262501805	0.0584273349342934	Serinc3
ENSMUSG00000026740	1024.90751552783	0.62376822873179	0.218310695312869	2.85724997503143	0.00427329149588603	0.0721117939930768	Dnajc1
ENSMUSG00000071657	1197.18410943946	0.622074469143761	0.224151322878825	2.77524335415165	0.0055160416130167	0.0865703839803913	Bscl2
ENSMUSG00000044857	903.141853249376	0.616770643032133	0.227231774289795	2.71427992392274	0.00664200158123408	0.0980165820388591	Lemd2
ENSMUSG00000026123	1947.2475829858	0.612656692008511	0.208242805559443	2.94203053191976	0.00326067776611043	0.0593516627089764	Plekhb2
ENSMUSG00000029322	4353.181329579	0.612485059920978	0.195555489967232	3.13202692506156	0.00173603953594488	0.0375540896648016	Plac8
ENSMUSG00000030733	1551.16363167685	0.612392378032781	0.208774701370142	2.93326908870561	0.00335413049802769	0.0608249038075171	Sh2b1
ENSMUSG00000024277	1420.79431873616	0.61125719363299	0.222831637690838	2.74313468216332	0.00608557198030495	0.0922324734644971	Mapre2
ENSMUSG00000039637	1533.16562124871	0.610891011305248	0.222196260446723	2.74933074965824	0.00597170941636654	0.0912657476840923	Coro7
ENSMUSG00000045962	2193.15004410242	0.604368776420524	0.21317971083028	2.83502015302799	0.00458227949496307	0.0754911130356628	Wnk1
ENSMUSG00000046562	1233.90034317214	0.599605379909973	0.221478460494475	2.70728529795307	0.00678359331770245	0.099602004604332	Unc119b
ENSMUSG00000029449	1713.16388321262	0.59931674057046	0.219593368162893	2.72921147657743	0.00634859766149681	0.0945480632325061	Rhof
ENSMUSG00000034459	2911.24906859787	0.59818237809977	0.205720556471098	2.90774236838995	0.00364048118585099	0.0647483214052888	Ifit1
ENSMUSG00000026547	10654.1426784723	0.597515916108958	0.203830088481054	2.93144118496763	0.00337393246890183	0.0610529487224605	Tagln2
ENSMUSG00000040188	1508.8695380303	0.593543575819029	0.207169432981817	2.86501520651998	0.00416989217462638	0.0709973362283385	Scamp2
ENSMUSG00000019370	1549.32100433393	0.579542838813087	0.213396167873543	2.7158071514973	0.0066114417057867	0.097664458024691	Calm3
ENSMUSG00000018168	1945.35962210254	0.578315737182658	0.210289614184143	2.75009176951672	0.00595785765702421	0.0911495956342214	Ikzf3
ENSMUSG00000054808	3817.28519045222	0.576479444394547	0.209572728026337	2.75073693902626	0.00594613724090146	0.0911495956342214	Actn4
ENSMUSG00000030082	3427.86265483526	0.576028068600134	0.198107665185585	2.90765159470491	0.00364153796655259	0.0647483214052888	Sec61a1
ENSMUSG00000075010	14666.4187552636	0.575647785346049	0.207026084925688	2.78055678613	0.00542657680174509	0.0857263027917052	AW112010
ENSMUSG00000037321	7306.48492164189	0.572649890985255	0.189148172197233	3.02752008826249	0.00246569325168231	0.048125579129221	Tap1
ENSMUSG00000020894	2090.3452383903	0.569186502550228	0.20380278031099	2.79282991960014	0.00522491560009108	0.0836215910530494	Vamp2
ENSMUSG00000022967	3645.45898280979	0.56607342421199	0.201353510501588	2.8113412217242	0.00493354341153568	0.0801014063921941	Ifnar1
ENSMUSG00000018008	4869.2783584075	0.565997287313862	0.201568456178643	2.80796558173884	0.00498555549221285	0.0807779648776662	Cyth4
ENSMUSG00000024048	5615.52937738371	0.560888525743668	0.205896457444168	2.72412907296262	0.00644713048837672	0.0956247838459131	Myl12a
ENSMUSG00000041740	2563.86989158306	0.551684010399492	0.202480039221044	2.72463405539559	0.00643727917381376	0.0956247838459131	Rnf10
ENSMUSG00000000290	9229.07945088393	0.550639782583688	0.19378514495773	2.8414963525909	0.00449023655998214	0.074550344493944	Itgb2
ENSMUSG00000021939	4801.64601401923	0.54426881311214	0.194636364279019	2.79633672324412	0.00516855195132382	0.0829928275884376	Ctsb
ENSMUSG00000053641	4775.27344237501	0.540516166854105	0.197613403246735	2.7352201721825	0.00623385640109072	0.0935078460163609	Dennd4a
ENSMUSG00000033220	22166.6953080564	0.533860475541542	0.194111685071969	2.75027479846774	0.00595453056401892	0.0911495956342214	Rac2
ENSMUSG00000048163	23018.9216085	0.524565205187951	0.190733217556299	2.75025615311666	0.00595486942186136	0.0911495956342214	Selplg
ENSMUSG00000025132	10986.1822930258	0.508964466347961	0.188119682156346	2.70553543634504	0.00681943719978361	0.0998065774137508	Arhgdia
