# Supplementary material for: Physiological activation of Aryl hydrocarbon receptor by food-derived ligands is essential for the efficacy of anti-PD1 therapy
Source: Nat Commun. 2025 Dec 2;16:10598. doi: 10.1038/s41467-025-66854-x (PMC12672584; doi:10.1038/s41467-025-66854-x)
Supplement: Supplementary file 6 — Supplementary Data 4 [file 41467_2025_66854_MOESM6_ESM.xlsx]

## Sheet: Upregulated in KO
Genes upregulated in KO
gene	baseMean	log2FoldChange	lfcSE	stat	pvalue	padj	symbol
ENSMUSG00000103202	21.7772187976052	-8.19529508288203	1.6631627067794	-4.92753658404934	8.32728351668707e-07	7.98761800482221e-05	NA
ENSMUSG00000116727	47.0306119196222	-7.89492269606261	1.46588182156989	-5.38578388782225	7.21295885344239e-08	9.22499474413948e-06	Gm8881
ENSMUSG00000056596	11.1880936750318	-7.23606690970335	1.82292730319084	-3.96947640042332	7.20307401673896e-05	0.00303528379086861	Trnp1
ENSMUSG00000030170	11.2066450024535	-7.23507669078992	1.84156109967324	-3.92877363236749	8.5380161947123e-05	0.00346752858269931	Wnt5b
ENSMUSG00000066235	11.1153578378403	-7.22746787470458	1.82303025088747	-3.96453535051663	7.35390488569508e-05	0.00308103256417915	Pomgnt2
ENSMUSG00000036158	10.4607353031169	-7.14747582537555	1.86398048046566	-3.83452289349616	0.000125808254901626	0.00470329322170694	Prickle1
ENSMUSG00000117990	9.20861368843043	-6.95260233759638	1.90487417487926	-3.64990109545534	0.000262341301680702	0.0087128386754092	NA
ENSMUSG00000069184	9.00895750427766	-6.91956814924655	1.92501708535246	-3.59454895330428	0.00032495404424081	0.0102996303587631	Zfp72
ENSMUSG00000031740	7.9735739286704	-6.74432046792642	1.9674684837276	-3.42791791772365	0.000608229330867116	0.0169559916712095	Mmp2
ENSMUSG00000092888	21.5882505407205	-6.70763043290691	1.59663141766472	-4.20111389434994	2.65604920439372e-05	0.00137812090391674	Gm22122
ENSMUSG00000096349	21.4798815211809	-6.69231948653451	1.63817007662438	-4.08524095393362	4.40310998165244e-05	0.00203801090579341	NA
ENSMUSG00000098108	19.5331606737875	-6.62676890197366	1.60672197253217	-4.12440298649179	3.71697616703254e-05	0.0017768364759126	NA
ENSMUSG00000005803	19.0596429957951	-6.5974466926451	1.59622766166651	-4.13314895555511	3.57826655002389e-05	0.00172181934981348	Sqor
ENSMUSG00000095590	18.8800076115594	-6.57758550414626	1.65551428792928	-3.97313726139659	7.09321457498105e-05	0.00300636827044255	NA
ENSMUSG00000061992	6.97382353541124	-6.56263063330504	2.03132859837919	-3.23070853161886	0.00123483791132117	0.0291798002383513	Gm4953
ENSMUSG00000046280	6.91963902564145	-6.54701532497337	2.01556069258811	-3.24823526726281	0.0011612321122691	0.0278466516396109	She
ENSMUSG00000029093	6.91963902564145	-6.54701532497337	2.01556069258811	-3.24823526726281	0.0011612321122691	0.0278466516396109	Sorcs2
ENSMUSG00000041324	6.30211914576143	-6.41248051576919	2.0634550116625	-3.1076425119648	0.00188586035860341	0.0398490493165764	Inhba
ENSMUSG00000044707	6.15664747137845	-6.38176638144944	2.08697743425086	-3.05789908252662	0.00222894626043272	0.045312453366536	Ccnjl
ENSMUSG00000082926	112.57885780344	-6.34287574495802	0.677033755980445	-9.36862555069	7.34831624340424e-21	6.91663185386724e-18	NA
ENSMUSG00000084989	5.97554261464738	-6.32974590993802	2.09837037261708	-3.01650556667152	0.00255706522719938	0.0496073000108416	Crocc2
ENSMUSG00000049382	5.63041475611162	-6.24457517254779	2.12876354048963	-2.93342828067767	0.0033524109658781	0.0608249038075171	Krt8
ENSMUSG00000098425	26.8242927695142	-6.14732670943566	1.28680924507928	-4.77718568851045	1.77765604707339e-06	0.000150687355618198	NA
ENSMUSG00000101496	13.647435751258	-6.11573046636297	1.67748689928277	-3.64576943580175	0.000266592924698637	0.00881388853085288	Gm8885
ENSMUSG00000086894	12.468049973763	-5.97760459961983	1.73809861128295	-3.43916309512931	0.000583515576891494	0.0164558164624332	Gm15708
ENSMUSG00000063556	166.045366306542	-5.75910204828873	0.506756487974284	-11.3646340697289	6.27267696325357e-30	1.52426050207062e-26	Gm10132
ENSMUSG00000083596	60.0190474903201	-5.74255947060466	0.802594618728224	-7.15499373731686	8.3676742358951e-13	2.71112645243001e-10	Rpl21-ps15
ENSMUSG00000089883	49.5968194126915	-5.42643312893236	0.815368998450938	-6.65518696349954	2.82940148667787e-11	7.36654887067203e-09	NA
ENSMUSG00000066632	9.12801445108528	-5.41047117580957	1.81171646114759	-2.98637854865128	0.00282302948523544	0.053315764112348	NA
ENSMUSG00000085893	7.96283648537657	-5.33577940303722	1.86195377326522	-2.86568843955783	0.00416103542546415	0.0709566040973886	Gm12091
ENSMUSG00000110514	8.2195512224393	-5.25479399272362	1.84029916170944	-2.85540204661207	0.00429823793380449	0.072208601868042	NA
ENSMUSG00000095524	8.09263087547802	-5.22657537219887	1.85307261749728	-2.82049139512826	0.0047950159475224	0.0784638973230938	Gm15682
ENSMUSG00000030774	23.1903903389045	-4.88876107030309	1.0601980155689	-4.61117734471499	4.00394760389965e-06	0.000294836141741702	Pak1
ENSMUSG00000091449	322.499246531504	-4.83550483765859	0.363301547595725	-13.3098933094539	2.02771084324492e-40	9.85467469817031e-37	Gm10269
ENSMUSG00000059776	122.067927110514	-4.72740984469964	0.483627629790899	-9.77489612564854	1.44305279554742e-22	1.91270088718921e-19	Rpl13-ps6
ENSMUSG00000075833	8.67945741399762	-4.54537896538245	1.63346793029154	-2.78265577247739	0.0053915976243431	0.0855380776527992	NA
ENSMUSG00000081219	155.705902600636	-4.5270458661152	1.59840230306283	-2.83223182138849	0.00462243226877086	0.0760666619398184	NA
ENSMUSG00000029673	25.185562995612	-4.51601987649001	1.03365663505138	-4.3689748832943	1.24831121018159e-05	0.000762738281101669	Auts2
ENSMUSG00000113168	9.38966902913571	-4.49347677083687	1.53930350075075	-2.91916231506348	0.0035097342225736	0.0629037989836501	Gm7614
ENSMUSG00000053528	10.2824549735002	-4.44756648699986	1.5318915603869	-2.90331678952299	0.00369232937554748	0.0652021606416897	A530021J07Rik
ENSMUSG00000116529	41.6196111816267	-4.44395314260656	0.75772213569226	-5.86488494037004	4.49444249236564e-09	7.20098588337264e-07	Gm4600
ENSMUSG00000023267	52.0346524721289	-4.38206238054998	0.692976965008051	-6.32353252968382	2.55650354024873e-10	5.40200313287341e-08	Gabrr2
ENSMUSG00000083483	27.9728861735972	-4.38185271514321	0.909746890451546	-4.81656245394619	1.46052465994379e-06	0.000131447219394941	Gm14044
ENSMUSG00000084552	23.7893742771875	-4.3573228653543	1.01294921997366	-4.30162023864098	1.6955372553028e-05	0.000977111983490705	Gm24840
ENSMUSG00000050179	63.0016953640952	-4.34681616360333	0.764755112154389	-5.68393214313786	1.31632522963054e-08	1.91920218480133e-06	NA
ENSMUSG00000090460	35.2590289123104	-4.27358461466299	0.79186060809849	-5.39689002200177	6.78059212534185e-08	8.90639938625983e-06	NA
ENSMUSG00000063816	76.8707766937834	-4.26616079364841	0.558020741360248	-7.64516527333571	2.08677119070069e-14	9.21973453345942e-12	Gm4987
ENSMUSG00000115368	11.7050089034742	-4.2624594583691	1.35624276395466	-3.14284401852971	0.00167314973629046	0.0365187472381959	NA
ENSMUSG00000095288	321.695842833733	-4.21294355284556	0.321969974262151	-13.0848957655143	4.01710864983011e-39	1.46423610286307e-35	NA
ENSMUSG00000016024	10.1590698968817	-4.19529560664139	1.49409484039278	-2.8079178732312	0.004986294128251	0.0807779648776662	Lbp
ENSMUSG00000079071	600.803553570457	-4.18467147652547	1.09921343248382	-3.80696901335133	0.000140680363912802	0.00516654837745254	Slc28a2b
ENSMUSG00000056271	10.996201858981	-4.17264659760797	1.35912339936235	-3.07010136060172	0.00213986135149848	0.0439716190018144	Lman1l
ENSMUSG00000084304	11.9060696582719	-4.16971322945535	1.33458025604437	-3.12436304266495	0.00178190453114253	0.0382276712100195	NA
ENSMUSG00000114390	23.757954806774	-4.15982061453966	0.966187531192882	-4.30539670637627	1.66686754864499e-05	0.000968244177659121	NA
ENSMUSG00000115938	746.821210007371	-4.14215735624974	0.27720408034255	-14.9426276522739	1.73977380556555e-50	1.26829510425728e-46	NA
ENSMUSG00000095676	13.9646947955477	-4.13227848060062	1.20929742012081	-3.41709029709812	0.000632942824910318	0.0175443087208982	NA
ENSMUSG00000001986	28.130450345893	-4.09662219173059	0.864982172450242	-4.73607702240389	2.1789480569987e-06	0.000179486229779893	Gria3
ENSMUSG00000113753	12.2005482773807	-4.04813856084385	1.31737362836641	-3.07288568229781	0.0021199968417044	0.0437193125205802	NA
ENSMUSG00000099927	19.2656094613793	-4.04622630522129	1.03378678493486	-3.91398532481361	9.0785155515092e-05	0.00364641203143262	Gm8226
ENSMUSG00000098243	21.8868438397123	-4.02881851569834	1.00549773407848	-4.00679024840438	6.15494767356243e-05	0.00267080765120655	NA
ENSMUSG00000080859	11.8362078642206	-4.00764769505786	1.37567634441736	-2.91321989457862	0.00357722603053839	0.0638383788558747	Rpl10-ps1
ENSMUSG00000117446	11.8012359090751	-3.99844594236762	1.33677498765775	-2.99111367229691	0.00277962001957358	0.0527527068396237	NA
ENSMUSG00000057262	16.5352799344537	-3.9920768506609	1.09591064001979	-3.64270288550972	0.000269790182122197	0.00885932625076945	NA
ENSMUSG00000094989	22.893664773657	-3.96741225186296	0.998734205431601	-3.97244054552877	7.11399956253813e-05	0.00300643807599438	Rpl9-ps4
ENSMUSG00000045775	152.859253649238	-3.96331420374619	1.11896952097851	-3.54193222374849	0.000397207519195811	0.0120903666594466	Slc16a5
ENSMUSG00000096940	15.4065433963857	-3.95478025647032	1.23667312491107	-3.19791881686981	0.00138423243442249	0.0321371160730571	NA
ENSMUSG00000109241	23.7678993905998	-3.95148356191979	0.93840883272884	-4.21083372630785	2.54429964451621e-05	0.00133211689970786	Gm7434
ENSMUSG00000082806	183.338614911099	-3.95035063638142	0.388938071205656	-10.1567599801579	3.09180616818015e-24	5.00872599245184e-21	Rpl13-ps1
ENSMUSG00000108442	31.0525726568178	-3.93854740222331	0.808292307899629	-4.87267707948098	1.10096098109225e-06	0.000103561361963387	Rpl15-ps5
ENSMUSG00000082062	63.7665238804533	-3.92550219177511	0.623585814338902	-6.29504729182583	3.07306154844662e-10	6.40074819662167e-08	NA
ENSMUSG00000116090	63.771610739531	-3.86508452562203	0.574296112476226	-6.73012482873464	1.69517593630986e-11	4.75301252911495e-09	Rpl19-ps6
ENSMUSG00000111964	18.7436553598975	-3.85613629419027	1.01797393540129	-3.78805012592995	0.000151834220962316	0.00554822792388614	Gm8942
ENSMUSG00000058881	10.6389319865066	-3.84771692479222	1.38808270764013	-2.77196517441939	0.00557189973413707	0.0871163846032342	Zfp516
ENSMUSG00000066629	278.575294963755	-3.82048997330218	0.325759440611983	-11.7279485933696	9.16530385126778e-32	2.67260260302968e-28	NA
ENSMUSG00000085971	27.2185321345793	-3.81052116540582	1.16733725702426	-3.26428471504412	0.00109740826710197	0.0268911135031037	NA
ENSMUSG00000067038	24.5586607270572	-3.77811516972607	0.891803138317677	-4.23649010346971	2.27040922856483e-05	0.00123517039374907	Rps12-ps3
ENSMUSG00000061488	35.4200788389233	-3.73293841767258	0.741281259692759	-5.03579224331097	4.75876482645501e-07	4.88611205420522e-05	Rpl27a-ps1
ENSMUSG00000072576	33.8142893525202	-3.71555308884372	0.809953297323281	-4.58736707551264	4.48871042548219e-06	0.0003223911231701	NA
ENSMUSG00000106105	10.5505188650336	-3.70492312073534	1.33270267217802	-2.7800072725002	0.00543576810950108	0.0857681876750989	NA
ENSMUSG00000038319	17.4579663607105	-3.67862149603363	1.05850180859508	-3.47530959906075	0.000510264076840558	0.0148200203990744	Kcnh2
ENSMUSG00000076431	52.4537226743978	-3.58726428564233	0.610291378598017	-5.87795340298453	4.15369796201124e-09	6.7289906984582e-07	Sox4
ENSMUSG00000061143	14.9102111630113	-3.56982515731177	1.17081527312371	-3.04900801967466	0.00229598352458261	0.0460265568335139	Maml3
ENSMUSG00000054934	13.396370068424	-3.55981552261947	1.18221696982034	-3.01113553052825	0.00260272652793453	0.0502619242083252	Kcnmb4
ENSMUSG00000085589	12.962085744973	-3.55364250723233	1.30068599144131	-2.73212945370041	0.00629264107032655	0.0941408126899801	A430078I02Rik
ENSMUSG00000108107	46.8668694026383	-3.53070418486178	0.656977461816559	-5.37416333141672	7.69390929274988e-08	9.7545389120255e-06	Gm5312
ENSMUSG00000021565	384.345451765465	-3.49118236205606	0.341064593835722	-10.2361324662672	1.36587712505875e-24	2.48931106041958e-21	Slc6a19
ENSMUSG00000094655	17.0850192039545	-3.45643955189555	1.08561336281077	-3.18385870172642	0.00145325932125115	0.0332108478116643	NA
ENSMUSG00000083757	19.0352104198403	-3.45329346535422	0.999085138928563	-3.4564556420663	0.000547329282160573	0.0156567876746264	NA
ENSMUSG00000091955	1475.4727473706	-3.43170508022513	0.22105544861092	-15.5241822890567	2.38018842585004e-54	3.47031472488935e-50	Gm9844
ENSMUSG00000111897	26.532358497177	-3.4241608366946	0.883236645656323	-3.87683284376198	0.000105825008150862	0.00415883724754601	NA
ENSMUSG00000063001	12.5456266198906	-3.40004367600183	1.18684828107748	-2.86476690425427	0.00417316304167943	0.0709973362283385	Gm9701
ENSMUSG00000095847	14.4060001436585	-3.39184261272416	1.11970100009854	-3.02923960273827	0.00245170154662477	0.0479562673710023	Gm5451
ENSMUSG00000064360	138.446865069516	-3.38450050121296	0.424400908498527	-7.97477204558036	1.52662323846993e-15	8.24376548773763e-13	ND3
ENSMUSG00000058064	134.143634999096	-3.3771091263047	0.418512620501359	-8.06931251501825	7.0695100332127e-16	3.96436370324004e-13	Gm10036
ENSMUSG00000017493	832.705235623373	-3.30664660222395	0.309715973833298	-10.6763837889863	1.31286658955688e-26	2.73451355367704e-23	Igfbp4
ENSMUSG00000080877	18.4369852108242	-3.30636712265958	0.990930096864819	-3.33663003386467	0.000848007489419943	0.0220784807066835	Rpl22-ps1
ENSMUSG00000003273	15.2680927466626	-3.28405299611441	1.08861096673422	-3.01673701300879	0.00255511381228914	0.0496073000108416	Car11
ENSMUSG00000059064	226.859038252068	-3.27510663482933	0.33806996908563	-9.68765916619992	3.40237100446197e-22	4.13388077042129e-19	NA
ENSMUSG00000100104	22.7274769419532	-3.2679617502823	0.881177671853819	-3.70862977429645	0.000208383852425618	0.00716479263570018	NA
ENSMUSG00000082828	26.4646446172128	-3.25536744073221	0.833286659159113	-3.90665973701928	9.35807873184202e-05	0.0037381037783632	NA
ENSMUSG00000052192	43.3613567914852	-3.2480306213562	0.657196646263202	-4.9422507552715	7.72258001892127e-07	7.50634777839147e-05	NA
ENSMUSG00000096393	23.2772008256294	-3.23821176373836	0.868509323167498	-3.72847092985534	0.000192645126292672	0.00673564973944163	Fam240a
ENSMUSG00000066068	82.5861686375549	-3.23758248208849	0.504647731180326	-6.41552964979367	1.4033409772045e-10	3.05383752949876e-08	Gm13611
ENSMUSG00000026638	35.042092809128	-3.23622889966325	0.72773875860088	-4.44696515255707	8.70919593948569e-06	0.000574570483247518	Irf6
ENSMUSG00000030217	91.2106640681393	-3.23192624092565	0.560052648836155	-5.77075431683416	7.89174637218616e-09	1.21117539059446e-06	Art4
ENSMUSG00000026989	869.08575787797	-3.19840954032625	0.341520498839527	-9.36520516687672	7.59026815239203e-21	6.91663185386724e-18	Dapl1
ENSMUSG00000023885	14.5044399651969	-3.15376635267455	1.10406025422729	-2.85651651764406	0.00428317717709103	0.0721305208431488	Thbs2
ENSMUSG00000105866	21.4546733001472	-3.13901210942166	0.937333699320575	-3.34887363134065	0.000811407948006726	0.0213929979781882	Gm6745
ENSMUSG00000042757	95.7135829229258	-3.13300043974163	0.471645862311044	-6.64269675639698	3.07995098361205e-11	7.87819041071293e-09	Tmem108
ENSMUSG00000076866	14.489423908118	-3.12498546349767	1.07753640988859	-2.90012052940353	0.00373019194115418	0.0657632388174462	Trdv2-2
ENSMUSG00000065495	16.5487923888361	-3.12117313994717	1.04027498877201	-3.00033469384047	0.00269683092745293	0.0515331519295725	Mir150
ENSMUSG00000116536	16.7148811884883	-3.12087964066325	0.998854441733974	-3.12445889037197	0.0017813241108215	0.0382276712100195	NA
ENSMUSG00000030352	101.57051636804	-3.08037437687411	0.480061611293726	-6.41662300089514	1.39330384680586e-10	3.05383752949876e-08	Tspan9
ENSMUSG00000084383	19.1464039664943	-3.05346221902764	0.935861752121063	-3.26272786777233	0.00110345423169827	0.0269036165521082	Gm13370
ENSMUSG00000025014	58.7005501403774	-3.04390490848912	0.702540976383813	-4.33270799969135	1.47286401154729e-05	0.000876504379116711	Dntt
ENSMUSG00000094377	27.0835844535623	-3.03643117681344	0.835209953720182	-3.63553039961821	0.000277409276407207	0.00906867096416386	NA
ENSMUSG00000096243	69.7745251796018	-3.02293918319712	0.586278717242202	-5.15614688763858	2.52083176964694e-07	2.82720978472711e-05	NA
ENSMUSG00000107266	156.293389445327	-3.00301797218418	1.05202094945328	-2.85452297670004	0.00431015138169044	0.072208601868042	NA
ENSMUSG00000049985	21.2849175978868	-2.98955246046514	0.898022090123919	-3.32904111529441	0.000871455386125684	0.0224484443987853	Ankrd55
ENSMUSG00000022199	24.9578894491358	-2.97972239632157	0.874974553352317	-3.40549606260578	0.000660439658949298	0.0182026658364476	Slc22a17
ENSMUSG00000024177	66.8785715461108	-2.95073890957323	0.630499277512339	-4.68000363333562	2.868698329939e-06	0.000224868933604896	Nme4
ENSMUSG00000058050	33.6664716999469	-2.95030091825743	0.707643006736502	-4.16919391581864	3.05678831343435e-05	0.00151591746972356	NA
ENSMUSG00000092557	32.6753262217191	-2.94766014465272	0.951990224405696	-3.09631345898837	0.0019594310558128	0.0411057622931664	NA
ENSMUSG00000115593	29.6890099153483	-2.92705593527218	0.749586788440622	-3.90489264273371	9.4267223863462e-05	0.00375523531128218	NA
ENSMUSG00000111378	28.2344229752194	-2.92650026525129	1.000766591068	-2.92425855476269	0.00345277821898082	0.0622268311900376	NA
ENSMUSG00000091655	22.4093260061439	-2.90281032383826	0.894957991655591	-3.24351573023928	0.0011806429121509	0.0281731156451066	NA
ENSMUSG00000064281	28.9802028708551	-2.89017771942767	0.759017977377682	-3.80778559344918	0.000140216761023992	0.00516252620133789	Rpl19-ps1
ENSMUSG00000083911	15.2865945580584	-2.88684886244138	1.05189251771361	-2.74443330837283	0.00606154695465458	0.0919726717426047	Gm4342
ENSMUSG00000083705	64.277441912499	-2.87875990677894	0.532575590628885	-5.4053545777034	6.46803102464463e-08	8.65173324213933e-06	Gm8624
ENSMUSG00000107254	20.3251439026112	-2.85581254559032	0.959575320665142	-2.97612129458558	0.00291919377938729	0.0546365151520754	NA
ENSMUSG00000083914	110.73967989345	-2.84396167621664	0.426592376836832	-6.66669596232479	2.61626288682084e-11	7.06390979441628e-09	Rps18-ps1
ENSMUSG00000118211	20.1852732964185	-2.84056108021876	0.930191156354677	-3.05373907375192	0.00226008560141244	0.045576829970392	Gm46649
ENSMUSG00000104509	16.8438827191217	-2.83924511531895	1.03874732630958	-2.73333566634161	0.00626964010701186	0.0939479473383689	NA
ENSMUSG00000056214	33.9259288478844	-2.82592451841596	0.759883359177702	-3.71889249091334	0.000200098188612193	0.00696284389013311	Pard6g
ENSMUSG00000020182	83.5840208298985	-2.80809836929407	0.531572422619593	-5.28262612920312	1.27345103287556e-07	1.53445587267154e-05	Ddc
ENSMUSG00000053931	139.127805432806	-2.79941867580991	0.42610765008813	-6.56974516939773	5.04014439256008e-11	1.2247550873921e-08	Cnn3
ENSMUSG00000044424	61.8137717064619	-2.7945177628912	0.532909941922921	-5.24388370914535	1.57231320884351e-07	1.86376638901938e-05	Gm9493
ENSMUSG00000099492	20.0356051244901	-2.79077745527364	0.915343385058241	-3.04888580704177	0.00229691772193265	0.0460265568335139	Gm5525
ENSMUSG00000076135	21.8723558475832	-2.7688096682614	0.902837030124924	-3.06678788737574	0.00216372338222266	0.0443314093532901	NA
ENSMUSG00000082896	141.003424147982	-2.76058689353679	0.394243919170912	-7.00223074928398	2.51918712544627e-12	7.81484006149076e-10	NA
ENSMUSG00000058099	47.764429724101	-2.75861165825714	0.634129967666073	-4.35023070808381	1.35994373764521e-05	0.000815966242587127	Nfam1
ENSMUSG00000034353	182.01552676987	-2.75547410015815	0.361324673574201	-7.62603359715564	2.42086764088465e-14	1.00846429154566e-11	Ramp1
ENSMUSG00000006344	58.328247295012	-2.75038539577935	0.592872003062652	-4.63908800140914	3.49950027314193e-06	0.000263034325095338	Ggt5
ENSMUSG00000101219	183.874512937382	-2.74188100804214	0.351638811555738	-7.79743565822947	6.31778312878569e-15	3.17631993164467e-12	Gm20302
ENSMUSG00000083496	185.127376066946	-2.74171055192752	0.352639930853292	-7.77481592992979	7.55571920125674e-15	3.67207953181078e-12	Gm11263
ENSMUSG00000117438	24.3032173983866	-2.71640221771809	0.821751687977349	-3.30562414103976	0.000947651142434316	0.0241130081268627	Rpsa-ps7
ENSMUSG00000117962	29.3316905268481	-2.68603033496158	0.747174133807571	-3.59491879258944	0.000324492777387756	0.0102996303587631	NA
ENSMUSG00000062933	795.885320620403	-2.68038343406868	0.271854919684357	-9.85960981386985	6.2290981853291e-23	9.08202515420982e-20	NA
ENSMUSG00000081895	44.6695460355104	-2.66875386671426	0.627435005495417	-4.25343476748964	2.10516283531544e-05	0.00115823675995846	Rpl17-ps10
ENSMUSG00000105031	95.3766810656041	-2.62586388359241	0.445927504710352	-5.88854433928227	3.89612024150072e-09	6.38263293495286e-07	NA
ENSMUSG00000026765	89.3585337599746	-2.62158189160715	0.467167046357822	-5.61165842506617	2.00396703967684e-08	2.8644940625969e-06	Lypd6b
ENSMUSG00000029530	442.386390299184	-2.62027565720334	0.306231062958623	-8.55653124110854	1.16314327358485e-17	7.37331692559441e-15	Ccr9
ENSMUSG00000071532	45.1131137155845	-2.61701810230304	0.610641368449868	-4.28568753693583	1.82174891976621e-05	0.00103043413625433	Gm10335
ENSMUSG00000001911	30.7904893503471	-2.61511306927369	0.80091285101246	-3.26516557446649	0.0010940010635864	0.0268773182756006	Nfix
ENSMUSG00000069306	29.3915582210478	-2.59742341382526	0.769970691805457	-3.37340556136587	0.000742445097744374	0.0200089640020573	H4c17
ENSMUSG00000108772	57.4789410173373	-2.57062761625294	0.54320405268348	-4.73234248447483	2.21943521149768e-06	0.000181794187548518	NA
ENSMUSG00000100441	31.4451940013101	-2.5486273070537	0.71501622260824	-3.56443284287565	0.000364643795246826	0.0112399715321326	Gm7266
ENSMUSG00000029094	51.6703944796864	-2.54521307632735	0.578677910118907	-4.39832423498653	1.09089921662995e-05	0.000686475228762617	Afap1
ENSMUSG00000031258	32.7607167519745	-2.5406673819089	0.838483185499188	-3.03007552905944	0.00244492588594842	0.0479562673710023	Xkrx
ENSMUSG00000041538	253.091881700518	-2.53577329370446	0.349770630377928	-7.24981766183327	4.17333071126109e-13	1.48407711634602e-10	H2-Ob
ENSMUSG00000103753	42.7042892465199	-2.52854648227185	0.650987276245414	-3.88417189481077	0.00010267924754637	0.0040570824640273	NA
ENSMUSG00000083411	29.7258819058747	-2.52710468187131	0.830528203944098	-3.04276804793664	0.00234412942782673	0.0465376394531209	NA
ENSMUSG00000068463	22.767966319062	-2.52283518034758	0.868065556498942	-2.90627264434107	0.00365762595184561	0.0648761391458747	C730014E05Rik
ENSMUSG00000087452	23.2243372402775	-2.51512295147552	0.857289997141163	-2.93380648306033	0.00334832898378613	0.0608249038075171	Gm11998
ENSMUSG00000047965	45.6050683031223	-2.51173475765738	0.600061765457063	-4.18579370032717	2.84171360618656e-05	0.00143861751313195	NA
ENSMUSG00000062461	53.6954027164358	-2.50527637446828	0.572366305550954	-4.37705076307161	1.20295964907349e-05	0.00074715844799461	NA
ENSMUSG00000089838	33.1015832111144	-2.48913030604795	0.693440263811622	-3.58953818511487	0.000331264305700683	0.0104541852318527	NA
ENSMUSG00000098915	34.7109900840999	-2.48467295234342	0.694846543591959	-3.57585854784437	0.000349080374882041	0.0108520082426016	NA
ENSMUSG00000049555	149.302298316736	-2.48284517176063	0.481675000638083	-5.15460667145183	2.54163846328769e-07	2.82878540417821e-05	Tmie
ENSMUSG00000054932	59.6915455405404	-2.47406443199564	0.533311132365762	-4.63906391944366	3.49990802938927e-06	0.000263034325095338	Afp
ENSMUSG00000059751	69.8860333412778	-2.43720371278588	0.526576541308576	-4.62839401605182	3.68512375857197e-06	0.000274128083673364	Rps3a3
ENSMUSG00000000530	41.791497888063	-2.43322372787322	0.672100783320353	-3.62032568367569	0.000294232424058629	0.00951199277777119	Acvrl1
ENSMUSG00000071303	19.3908776575667	-2.43072856353878	0.888392695286005	-2.73609697202231	0.00621727015709294	0.0934094267361305	Rps8-ps1
ENSMUSG00000103034	200.297161227391	-2.42710105577697	0.333549332312503	-7.27658796061693	3.42368913032056e-13	1.24793468800184e-10	Gm8797
ENSMUSG00000043833	53.0287851858637	-2.4252565637499	0.629746959402018	-3.85116041854782	0.000117559457663672	0.00446358565816753	2900005J15Rik
ENSMUSG00000060143	1191.62236556774	-2.42073865098365	0.252491156439283	-9.58741955608164	9.03154990269961e-22	1.01292305831816e-18	Gm10076
ENSMUSG00000105601	70.9499282139571	-2.41509690000898	0.65858797155494	-3.66708322095055	0.00024533296775459	0.00818525096078243	NA
ENSMUSG00000080885	46.0292917963067	-2.40656615021308	0.597037349493363	-4.03084690137938	5.55762370003774e-05	0.0024629226001991	Rpl10-ps6
ENSMUSG00000096942	641.809226739529	-2.39986144126049	0.276399984565121	-8.68256720432297	3.86934445783175e-18	2.82075210975934e-15	Rps19-ps6
ENSMUSG00000082762	32.3684921387438	-2.39709462331386	0.710945720376887	-3.37169850610129	0.00074706180342394	0.0200592285339246	Gm12366
ENSMUSG00000095526	52.1622995511984	-2.3707048252169	0.561706962097641	-4.22053665912157	2.43721417738657e-05	0.0012874848806629	NA
ENSMUSG00000049044	187.466270786035	-2.36484832453801	0.38000981039605	-6.22312440321828	4.87350641070493e-10	9.73366074905176e-08	Rapgef4
ENSMUSG00000026043	80.2132716914963	-2.35702874176692	0.555988540533256	-4.2393477022139	2.24170216408627e-05	0.00122412050757969	Col3a1
ENSMUSG00000058838	22.0177284899146	-2.35480006226583	0.855929162286429	-2.75116232279724	0.00593842091359762	0.0911495956342214	Rps27a-ps2
ENSMUSG00000067220	30.9173755671072	-2.35425221934419	0.784375597834847	-3.00143480475776	0.00268710572507508	0.0515325437258948	Cnga1
ENSMUSG00000042035	27.0434745933259	-2.34140440686908	0.818625824998804	-2.86016435759586	0.00423421500158857	0.0717013411418832	Igsf3
ENSMUSG00000015243	127.221450705651	-2.33820823408729	0.433759265989049	-5.39056665165585	7.0235859078387e-08	9.14320379788288e-06	Abca1
ENSMUSG00000063628	115.431912690369	-2.32515242453102	0.439415260741629	-5.29146944192769	1.21337466636011e-07	1.47425021962754e-05	NA
ENSMUSG00000118164	118.354579982056	-2.31176911268133	0.397588456087868	-5.81447745095101	6.08235835036772e-09	9.63921573351753e-07	NA
ENSMUSG00000108506	24.1084020231699	-2.29145895241729	0.806615606878335	-2.84083141074521	0.00449960926986768	0.074550344493944	NA
ENSMUSG00000116620	38.7083087347134	-2.29096071169801	0.641707607623298	-3.57010059485359	0.000356844165523342	0.0110266539350829	NA
ENSMUSG00000091478	72.7623644361008	-2.27749996756808	0.490223152591967	-4.64584333792929	3.38689964149623e-06	0.000258539250120498	NA
ENSMUSG00000063696	182.164466057249	-2.26998962284452	0.342404977542091	-6.62954621495092	3.36720402769587e-11	8.46445426272513e-09	Gm8730
ENSMUSG00000104213	36.4057053711012	-2.26678215797686	0.725822678521641	-3.12305226201234	0.00178985962676698	0.0382276712100195	Ighd
ENSMUSG00000020388	24.8144171407625	-2.2630251476738	0.822155710538037	-2.75255054324542	0.00591330177086977	0.0911373571028343	Pdlim4
ENSMUSG00000078126	142.385008932315	-2.24666997858763	0.398629168569578	-5.63598992680209	1.74055553763349e-08	2.51260393452439e-06	Rpl23a-ps3
ENSMUSG00000106086	35.6783469991863	-2.23499227204275	0.727193280271289	-3.07345011660306	0.00211599060513101	0.0436985028651702	NA
ENSMUSG00000110686	26.1448910466554	-2.23403552605855	0.768512208150518	-2.90696166224207	0.00364957923302354	0.0648122597046081	NA
ENSMUSG00000026576	261.035800569083	-2.22374339629403	0.309427239536575	-7.18664394131722	6.6403279832219e-13	2.25153446500873e-10	Atp1b1
ENSMUSG00000046341	91.8881002313126	-2.20265760871217	0.458660204595339	-4.8023734927156	1.56795880283766e-06	0.00013855054148711	NA
ENSMUSG00000022965	425.663365095072	-2.19131722814388	0.353460931579853	-6.19960236722463	5.6605990179876e-10	1.0718380997696e-07	Ifngr2
ENSMUSG00000094344	68.384136196526	-2.17923097252428	0.49677814667165	-4.38672873822016	1.15068147565165e-05	0.000720040168025797	NA
ENSMUSG00000084788	57.9399374689965	-2.17161396688985	0.56131570986934	-3.86879242591543	0.000109375704838975	0.00422996757706168	NA
ENSMUSG00000117804	58.8962580101689	-2.16350881040433	0.526816051358558	-4.10676327121213	4.01242078500657e-05	0.00188833512969507	NA
ENSMUSG00000041912	28.360287496759	-2.1465393630773	0.758718320778391	-2.82916505940585	0.0046669622242916	0.0766264743583012	Tdrkh
ENSMUSG00000020846	689.609916723581	-2.12917787679086	0.249075697621687	-8.5483164239684	1.24896917652982e-17	7.58748774741868e-15	Rflnb
ENSMUSG00000023960	41.9988194082663	-2.11155351890378	0.647858726203711	-3.25928081771307	0.00111695049486137	0.0271418970251312	Enpp5
ENSMUSG00000083097	29.9725035110343	-2.11057248227768	0.728017863866749	-2.89906688699604	0.00374275041385502	0.0657640899806934	NA
ENSMUSG00000081400	95.0863992485188	-2.09940811089287	0.462516226766828	-4.53910152638009	5.64944317291915e-06	0.00039502561676635	Gm13680
ENSMUSG00000080776	112.738108243212	-2.0936590628472	0.412366648125821	-5.07717845844891	3.83081033207827e-07	4.10685401777215e-05	Gm12174
ENSMUSG00000015143	262.519640327062	-2.09278529119198	0.347816966934982	-6.01691547607332	1.77771843130056e-09	3.08561127718597e-07	Actn1
ENSMUSG00000027947	245.305884386992	-2.09140401066837	0.321998463966269	-6.49507449478843	8.29923339492615e-11	1.89066910778161e-08	Il6ra
ENSMUSG00000090101	82.3393308269707	-2.0891452803897	0.491057594077068	-4.25437933470146	2.09629665818377e-05	0.00115772747258786	Snhg9
ENSMUSG00000071419	49.0910217474705	-2.08327983310788	0.586977002918291	-3.54916772335267	0.000386450846580433	0.0117875592952777	NA
ENSMUSG00000041460	88.9873042588981	-2.07994919182388	0.477554016514246	-4.35542183689671	1.32810902918351e-05	0.000800158249813869	Cacna2d4
ENSMUSG00000093798	104.345431810636	-2.035800634495	0.432058738694049	-4.71186080079865	2.45465032932963e-06	0.000195567222959705	Gm8355
ENSMUSG00000062742	47.051542434404	-2.03357869026011	0.597086745756459	-3.40583458720682	0.000659621315109242	0.0182026658364476	NA
ENSMUSG00000087701	71.3816549378545	-2.02617858432722	0.501438909750423	-4.04072868085903	5.32853772506442e-05	0.0023758434260379	NA
ENSMUSG00000030246	121.638153581654	-1.99505870448183	0.432941894360744	-4.60814425785153	4.0627875796374e-06	0.000297665542266901	Ldhb
ENSMUSG00000000244	449.072657499074	-1.99503208812646	0.303478332237652	-6.57388642350968	4.90186281080936e-11	1.21134169121357e-08	Tspan32
ENSMUSG00000020857	45.0742598779156	-1.98396805778072	0.589617632775778	-3.36483840966674	0.000765884991325537	0.0203398964909405	Nme2
ENSMUSG00000084111	226.029937273556	-1.97688665444825	0.322629184809172	-6.12742661708528	8.9311768124848e-10	1.60761182624726e-07	Gm15710
ENSMUSG00000111356	71.1263601572613	-1.97670553826212	0.485026586832785	-4.07545811286341	4.5923848517572e-05	0.00211889149172848	Rpl32l
ENSMUSG00000099764	108.187944085653	-1.97245441225575	0.415335861701088	-4.74905875976417	2.04365562965024e-06	0.000170265709030288	Rps10-ps2
ENSMUSG00000064372	59.9071441079709	-1.9694018496059	0.550142044174244	-3.57980610727898	0.000343849246378407	0.0107351649083451	NA
ENSMUSG00000081406	215.543696050195	-1.96939498608435	0.333040964873455	-5.91337160830247	3.35174812928687e-09	5.61706755459799e-07	Rps6-ps4
ENSMUSG00000046668	75.3298587233868	-1.96755854102056	0.485796072805488	-4.05017383046728	5.11796003957444e-05	0.00232460614881605	Cxxc5
ENSMUSG00000074800	787.689305769918	-1.96603598540673	0.254399690141294	-7.72813828631155	1.09130761975677e-14	5.13266616001733e-12	NA
ENSMUSG00000117875	40.9928888358537	-1.96116093584068	0.663430270945318	-2.95609202915362	0.00311564111333135	0.0574286313936423	NA
ENSMUSG00000117476	62.0649524102273	-1.95168349308902	0.527493620119683	-3.69991866943567	0.000215668572590157	0.00736404634277399	NA
ENSMUSG00000106895	62.2203686684361	-1.94738967163463	0.511291715843394	-3.80876437323522	0.000139662967470298	0.00515515459675174	Gm4754
ENSMUSG00000097113	148.667090666825	-1.9424090543881	0.38165896170914	-5.08938410797334	3.59228319142653e-07	3.87966584674066e-05	Gm19705
ENSMUSG00000035062	34.7129399340838	-1.93888229629953	0.703194161375422	-2.75725027708869	0.00582897176579605	0.0900279749420618	Zc4h2
ENSMUSG00000059040	293.164462071966	-1.93848011007217	0.302890041619313	-6.39994665954897	1.55431241639878e-10	3.33262868104327e-08	Eno1b
ENSMUSG00000082536	344.980295930299	-1.92008548000534	0.308986885289311	-6.21413261021588	5.16089305534372e-10	1.00327760995882e-07	NA
ENSMUSG00000053173	78.5022541562546	-1.91307457942316	0.481487124096143	-3.97326217812038	7.08949403749997e-05	0.00300636827044255	Rpl18-ps2
ENSMUSG00000026581	5035.46509552873	-1.91247640533659	0.2113905101542	-9.0471251710473	1.4678173159859e-19	1.25886920394555e-16	Sell
ENSMUSG00000052676	65.4055006120303	-1.90610580571197	0.512886214257694	-3.71643018027049	0.000202057443921774	0.00699761884175643	Zmat1
ENSMUSG00000062585	149.484511251012	-1.89502082104237	0.385579508319589	-4.91473426402026	8.89029629459359e-07	8.47192941014213e-05	Cnr2
ENSMUSG00000058546	548.266494972217	-1.89435929295465	0.258744189757916	-7.32135973652987	2.45470812783266e-13	9.17683192405133e-11	Rpl23a
ENSMUSG00000020297	674.606896962317	-1.89346716866664	0.262784810575929	-7.2053904657459	5.78777537471e-13	2.0091848800779e-10	Nsg2
ENSMUSG00000059033	119.589652646508	-1.889979530621	0.390345495877279	-4.84181206285827	1.28660422278117e-06	0.000119482099160188	Rpl18a-ps1
ENSMUSG00000045055	35.166981792921	-1.88255348919032	0.673916873694875	-2.79345059112242	0.00521489949300476	0.0835530050637466	Rpsa-ps2
ENSMUSG00000084106	128.258306185374	-1.8762038509047	0.388069740873505	-4.8347079230696	1.33341269096188e-06	0.000123045297684963	Gm6136
ENSMUSG00000017466	401.647167090113	-1.87358456322028	0.276053885866518	-6.78702477720684	1.1446955617295e-11	3.33793225800323e-09	Timp2
ENSMUSG00000030541	524.900706301251	-1.86556970197605	0.275748706589124	-6.76547036267996	1.32876795007777e-11	3.79871308081058e-09	Idh2
ENSMUSG00000067058	40.2796220292843	-1.86266180825571	0.616386006754391	-3.02190800544555	0.00251186873563253	0.0488959227844089	Rps15a-ps5
ENSMUSG00000100078	39.0489103993351	-1.85605813472544	0.626325674856785	-2.96340739208854	0.00304253597155863	0.0563661683168041	NA
ENSMUSG00000081382	203.090809151601	-1.85392623788444	0.325495633169839	-5.69570233502053	1.22865077256754e-08	1.80946750141765e-06	Rpl18-ps1
ENSMUSG00000004951	77.0730412055268	-1.85309017161501	0.582122135249418	-3.18333569435739	0.00145588715213178	0.033218833612021	Hspb1
ENSMUSG00000027778	376.775831691526	-1.85244545096827	0.313619928398439	-5.90665733656704	3.49118863842207e-09	5.78426481229475e-07	Ift80
ENSMUSG00000081992	39.8652936038998	-1.84813442620727	0.623748341929589	-2.96294884005622	0.00304707208334685	0.0563785672274074	Gm13408
ENSMUSG00000046721	458.472376238737	-1.84797172219087	0.262470530306993	-7.04068270075664	1.91300190132013e-12	6.06338428722772e-10	Rpl14-ps1
ENSMUSG00000084992	48.3504311074168	-1.84616595371647	0.676212324666351	-2.73015721005585	0.00633041294706576	0.0944516262472499	NA
ENSMUSG00000034614	1111.3718815873	-1.84524652207549	0.295993223655092	-6.23408367019129	4.54430163129387e-10	9.20221080337008e-08	Pik3ip1
ENSMUSG00000081239	50.520448154027	-1.83608606410278	0.565412165378263	-3.24734092495947	0.00116488761561655	0.0278884424231352	NA
ENSMUSG00000041977	50.5419384264392	-1.82719362831506	0.620915943716772	-2.9427391047129	0.00325322453686319	0.0592900171843317	Arhgef11
ENSMUSG00000028545	49.784679572632	-1.82481256213578	0.580777216549968	-3.14201816141454	0.00167787627942267	0.0365671691389874	Bend5
ENSMUSG00000086920	62.6016405598806	-1.81696226516499	0.591566196125915	-3.07144369820998	0.00213026334737138	0.0438689824924785	NA
ENSMUSG00000110570	44.1608226780807	-1.80915052902638	0.655146006086488	-2.76144632222264	0.00575459752128632	0.0893238914803594	NA
ENSMUSG00000023912	66.5988770942545	-1.80707588234786	0.574563216635485	-3.14512977863376	0.00166013167569651	0.0363079707547234	Slc25a27
ENSMUSG00000089827	50.6309632590891	-1.79906005918653	0.591384729069871	-3.04211449966943	0.00234922514660473	0.0465376394531209	NA
ENSMUSG00000030598	42.2134252176601	-1.79294886335058	0.614240490499604	-2.91896885842261	0.00351191305711188	0.0629037989836501	Fbxo17
ENSMUSG00000050052	965.593966595545	-1.79271880695574	0.276468675980551	-6.48434691777472	8.9116954607407e-11	1.99896184334768e-08	Tdrp
ENSMUSG00000081051	1501.61446870416	-1.77972850496211	0.26021531210889	-6.83944572876391	7.95001688882928e-12	2.41481762998189e-09	Gm15427
ENSMUSG00000030651	334.752865080665	-1.77220161582056	0.283175264948688	-6.25832067691961	3.89145011368017e-10	7.99117502217702e-08	Art2b
ENSMUSG00000094955	41.7447806502405	-1.75993558616064	0.629002823131575	-2.7979772449964	0.00514237353079243	0.0826635127662113	NA
ENSMUSG00000085442	118.739387746898	-1.74811278820101	0.391677840344476	-4.4631393664333	8.07674822238349e-06	0.000542668152453232	Gm3362
ENSMUSG00000021696	104.898111859593	-1.74151371303214	0.450446891669834	-3.86619098774607	0.000110548378409571	0.00425275819844733	Elovl7
ENSMUSG00000017713	72.6569841820556	-1.72666229833523	0.535430770976158	-3.2248096148589	0.00126056467912149	0.0296914911495822	Tha1
ENSMUSG00000063659	43.1316518818407	-1.72653440228009	0.618431314516813	-2.79179653706418	0.00524163040893061	0.0837971177217196	Zbtb18
ENSMUSG00000000686	69.8276031224147	-1.7237195878536	0.528251017915094	-3.26306912697829	0.00110212633306818	0.0269036165521082	Abhd15
ENSMUSG00000069682	181.926913437753	-1.71332085295236	0.36058614498502	-4.75148831085436	2.01924834393085e-06	0.000169199085370757	Gm10275
ENSMUSG00000094392	378.248249327519	-1.70738740327114	0.274478457870337	-6.22047870903482	4.95640323518334e-10	9.76545394175313e-08	NA
ENSMUSG00000050439	44.9548732347394	-1.70472426319445	0.618236055318274	-2.75740026569114	0.00582629837765414	0.0900279749420618	Enthd1
ENSMUSG00000088252	140.959615698358	-1.6948863974446	0.438283844377634	-3.86709758798286	0.000110138362083182	0.00424819396606559	Snord13
ENSMUSG00000106037	121.426072143245	-1.68497291547969	0.388310005048723	-4.33924671930168	1.42971940743439e-05	0.00085431594099973	Gm4332
ENSMUSG00000105388	123.764722037702	-1.67675345271522	0.400246431131893	-4.18930269527546	2.79812951083592e-05	0.00142148878982535	Rpl36a-ps2
ENSMUSG00000062353	145.152458937429	-1.66744154120535	0.401392928540649	-4.15413781021928	3.26516354789916e-05	0.00158686948427899	Gm15772
ENSMUSG00000074412	45.8256546975789	-1.65997258760856	0.590196888249543	-2.81257427929153	0.00491466709429071	0.0801014063921941	Gm10689
ENSMUSG00000032528	201.519510017345	-1.65551168739594	0.355895733929003	-4.65167612187843	3.29247903704661e-06	0.000253991240000739	Vipr1
ENSMUSG00000044285	1188.74319264622	-1.65193247915135	0.241971495619702	-6.82697139562103	8.67259791401914e-12	2.5805403589061e-09	Ubb-ps
ENSMUSG00000048215	79.9682379442163	-1.64799903659517	0.602359630085312	-2.7359055193685	0.00622088843352419	0.0934094267361305	A630023P12Rik
ENSMUSG00000015745	53.0701513731455	-1.6226130143973	0.558908075043729	-2.90318405986591	0.00369389469753331	0.0652021606416897	Plekho1
ENSMUSG00000044807	46.482226783709	-1.61974030665478	0.594949021978205	-2.72248587159476	0.00647928038536415	0.0960039715636274	Zfp354c
ENSMUSG00000084796	1441.0272669369	-1.61521036221021	0.2602134293062	-6.20725212575232	5.39190580692591e-10	1.03439456138131e-07	NA
ENSMUSG00000076862	224.528783782625	-1.61383223878445	0.35957015485671	-4.48822633632528	7.18186046261688e-06	0.000484775581226639	Trav19
ENSMUSG00000054364	153.98761002858	-1.58045975763789	0.38198926305452	-4.13744550043103	3.51193828694444e-05	0.00169549868290232	Rhob
ENSMUSG00000099875	59.4976054455093	-1.57420137974647	0.530297053209403	-2.96852748892206	0.00299230336416051	0.0557187522981612	NA
ENSMUSG00000056592	61.0113302936558	-1.55871112716886	0.533155217573254	-2.9235597360626	0.00346053818374772	0.0622366375986109	Zfp658
ENSMUSG00000068396	87.4075521221414	-1.55140329445654	0.455716961431474	-3.40431325966749	0.000663306365023515	0.0182471826453639	Rpl34-ps1
ENSMUSG00000085603	485.123318424567	-1.54334132037688	0.321564246737395	-4.79948046474596	1.59077750935692e-06	0.000139720096906168	NA
ENSMUSG00000102070	113.725501947096	-1.54282571629192	0.400770530895559	-3.8496486077565	0.000118287399533905	0.0044795591823489	NA
ENSMUSG00000101188	259.446402455243	-1.54014965698583	0.342450739751668	-4.49743416557572	6.87784478354493e-06	0.000470793318986315	NA
ENSMUSG00000071068	206.093430740887	-1.53620291077226	0.318848823246181	-4.81796638021829	1.45028799795891e-06	0.000131336639815161	Treml2
ENSMUSG00000086481	92.383740776214	-1.53571155132443	0.474897053813227	-3.23377780298551	0.00122164460133492	0.0289619159145743	NA
ENSMUSG00000051890	317.909247765018	-1.5309217456043	0.281987929331635	-5.42903289950345	5.6660239645859e-08	7.64913235219096e-06	Klhdc1
ENSMUSG00000025915	252.934232935664	-1.52973898376537	0.297479509681963	-5.1423339557095	2.71346228315999e-07	2.97460752544907e-05	Sgk3
ENSMUSG00000038776	334.074986015258	-1.52850392356016	0.296778729157019	-5.15031494306137	2.60049407938843e-07	2.87236391496085e-05	Ephx1
ENSMUSG00000073538	55.8202882500603	-1.52485804542375	0.534085768855145	-2.85508083971682	0.00430258757030154	0.072208601868042	NA
ENSMUSG00000048218	95.1948491587886	-1.51909604401968	0.443348822755917	-3.42641271623724	0.000611610294113474	0.0170099793740072	Amigo2
ENSMUSG00000113555	57.1970832655693	-1.50631972660509	0.540783012224029	-2.78544202120956	0.00534547986409239	0.0849913810452203	NA
ENSMUSG00000055760	81.405676597581	-1.50393763358906	0.49241780832422	-3.05419017786382	0.00225668974186368	0.045571380105779	Gemin6
ENSMUSG00000078238	69.5978656066555	-1.50346062719832	0.486748475111335	-3.08878343554016	0.00200977882767458	0.0418011060021333	NA
ENSMUSG00000096255	72.6532013315837	-1.50191228350536	0.500842680081834	-2.99877055857132	0.00271071357788948	0.0517306334628647	Dynlt1b
ENSMUSG00000032086	61.0347719460394	-1.50170209519221	0.52376109353727	-2.86715090853795	0.00414185462533803	0.0709077997058528	Bace1
ENSMUSG00000052684	4862.70976572315	-1.49242226687998	0.266785904984344	-5.59408214226147	2.21791937906089e-08	3.13954024725318e-06	Jun
ENSMUSG00000032053	70.0619836815839	-1.48799648699121	0.490665699831482	-3.03260751159548	0.00242450714783273	0.0476405851959586	Pou2af1
ENSMUSG00000073125	95.7999160727379	-1.48439227046903	0.473477228115489	-3.13508693200966	0.0017180319152264	0.0372751567321442	Xlr3b
ENSMUSG00000043794	119.887203683239	-1.48238232417243	0.498812848178544	-2.97182065294724	0.00296039560329784	0.055336625507798	NA
ENSMUSG00000040557	80.0255600602343	-1.48208704761797	0.465332071712776	-3.18500945392128	0.00144749279395801	0.0331454281197912	Mettl27
ENSMUSG00000052374	229.453892938863	-1.47620199654484	0.372313736920767	-3.96494098969815	7.34141063487042e-05	0.00308103256417915	Actn2
ENSMUSG00000005947	923.206389301417	-1.47143370139714	0.347979918452948	-4.22850177084602	2.35252665153968e-05	0.00126754839992994	Itgae
ENSMUSG00000081094	148.311389907853	-1.46915499872484	0.418685908960669	-3.50896690641397	0.000449850875075144	0.0133309466638122	Rpl19-ps11
ENSMUSG00000044037	663.247415476589	-1.46811069627162	0.273329686950974	-5.37120834786946	7.82107818294023e-08	9.83028619890247e-06	Als2cl
ENSMUSG00000021418	77.5489891109916	-1.46160006199518	0.458917915140313	-3.18488342637114	0.00144812329988388	0.0331454281197912	Rpp40
ENSMUSG00000045799	79.6959950681038	-1.44124429835844	0.470262583283582	-3.064764983629	0.00217841102862627	0.0445459085517125	NA
ENSMUSG00000057036	192.448839498431	-1.43745671060257	0.379686273784581	-3.78590644395569	0.000153149289934811	0.00555451902300881	Gm7536
ENSMUSG00000033373	131.164336345335	-1.43482184083294	0.439832877014399	-3.26219779333588	0.00110551977717046	0.0269089788833812	Fntb
ENSMUSG00000030178	233.156166179354	-1.42992796331304	0.321635508670502	-4.44580254594316	8.75643495543221e-06	0.000575084782208116	Klra13-ps
ENSMUSG00000108452	86.8635594089335	-1.42308349041309	0.43979255949113	-3.23580619931291	0.00121299709151198	0.0288507301700566	NA
ENSMUSG00000065126	66.3176805637883	-1.41492258474717	0.491850871792748	-2.87673086679693	0.004018181419963	0.0690048116643822	Snord104
ENSMUSG00000006732	169.563003690248	-1.40705636832258	0.378517852194149	-3.717278749645	0.000201380212806144	0.00699077024455616	Mettl1
ENSMUSG00000107383	127.774495787288	-1.40540666003122	0.376676000055631	-3.73107567199307	0.000190663937983182	0.00669850654408383	Gm4366
ENSMUSG00000062382	62.748187407117	-1.4026038615196	0.509435506968315	-2.75325108347197	0.00590066224184426	0.0910387888741686	Ftl1-ps2
ENSMUSG00000104876	80.5779273227336	-1.40197334605376	0.451822849491463	-3.10292706008941	0.00191616860645632	0.040284854221988	NA
ENSMUSG00000024538	203.372912934112	-1.39341892060924	0.331753838175379	-4.20015915497147	2.66727421367533e-05	0.00137903751898533	Ppic
ENSMUSG00000019996	174.209342570084	-1.39274732060908	0.361533229188607	-3.85233557572241	0.000116996535937265	0.0044538106892045	Map7
ENSMUSG00000032883	147.377074738037	-1.39175009034473	0.483372213882866	-2.87925133131875	0.00398620519395136	0.0685364053393995	Acsl3
ENSMUSG00000111293	294.456621908535	-1.3916878125921	0.326499327501437	-4.26245230960231	2.02195659355272e-05	0.00112519569213735	NA
ENSMUSG00000076470	631.096576515136	-1.37357895611968	0.348593649541209	-3.9403441741623	8.13647891770854e-05	0.00334168627099128	Trbv13-3
ENSMUSG00000050332	107.691892641578	-1.35224148504887	0.437983995913721	-3.08742213794326	0.00201900656186264	0.0419332132079163	Amer1
ENSMUSG00000006494	1486.60292527023	-1.34441658052508	0.231595522483526	-5.80501974350867	6.43584198255916e-09	1.00233038007942e-06	Pdk1
ENSMUSG00000072772	162.390433076593	-1.34275283483438	0.357436023942736	-3.75662424851029	0.000172220784131849	0.00613931303824538	Grcc10
ENSMUSG00000006154	149.912103623718	-1.3333055775514	0.399762293960409	-3.33524596415149	0.000852239815721101	0.0221491203444094	Eps8l1
ENSMUSG00000032267	333.613040804694	-1.33183348443718	0.305540162730114	-4.35894735584597	1.30689543379234e-05	0.000793938976028847	Usp28
ENSMUSG00000104623	121.863000149997	-1.33164784030346	0.399364530604753	-3.33441690048678	0.000854784370118929	0.0221757226269288	Gm6394
ENSMUSG00000061859	305.816209520349	-1.31582951138952	0.283791266722463	-4.63661030371434	3.54169232466057e-06	0.000264809610736159	Patj
ENSMUSG00000036278	151.599818166324	-1.31053846644934	0.366082112040308	-3.57990304182097	0.000343721720352395	0.0107351649083451	Macrod1
ENSMUSG00000059195	329.223470133653	-1.30685426294341	0.280604407730575	-4.6572834458046	3.20409168923283e-06	0.000248487536324546	NA
ENSMUSG00000020268	91.8253917031425	-1.30637257798296	0.455734732325905	-2.86651967761095	0.00415012358110838	0.0709364616794376	Lyrm7
ENSMUSG00000022885	448.715818150687	-1.30467988677701	0.263321938986691	-4.95469497071776	7.24438439795858e-07	7.13669760285379e-05	St6gal1
ENSMUSG00000092203	142.621335061884	-1.29370101362567	0.470115144914317	-2.75188116703081	0.00592540181342076	0.0911495956342214	1110038B12Rik
ENSMUSG00000105879	143.795123428318	-1.29334410166693	0.369726567927078	-3.49810972178234	0.000468568320180491	0.0138294050773918	Gm6204
ENSMUSG00000080921	80.3394837327498	-1.2920918629721	0.461610666979245	-2.79909446509865	0.00512461428333098	0.0825024355861628	NA
ENSMUSG00000066315	228.129863079709	-1.29015672027329	0.351647982782736	-3.66888702179875	0.000243608696999515	0.00816509149943203	Gm12918
ENSMUSG00000058905	79.5901703953358	-1.27617288235833	0.459912555100839	-2.77481636064168	0.00552328857364667	0.0865909111868478	Gm10051
ENSMUSG00000016756	1221.77995607296	-1.27425709469535	0.232484675055221	-5.481036951759	4.22840147603773e-08	5.76169098323646e-06	Cmah
ENSMUSG00000024589	187.624446954587	-1.26958712057628	0.331275481005454	-3.83242103135118	0.000126888336391114	0.00473153950021085	Nedd4l
ENSMUSG00000035064	99.86468227881	-1.26759065176876	0.439109892494691	-2.88672761291546	0.00389271071722381	0.0676468680061063	Eef2k
ENSMUSG00000021250	8291.58925836237	-1.26231584176731	0.246022047168861	-5.13090536516388	2.88351862986055e-07	3.13744041965424e-05	Fos
ENSMUSG00000060438	136.264110273172	-1.26086047397027	0.399598867789324	-3.15531543156179	0.00160324669049687	0.0353635956844846	Rps10-ps1
ENSMUSG00000052769	78.9591039308722	-1.26038278193878	0.453288255045131	-2.7805326255658	0.00542698062254759	0.0857263027917052	NA
ENSMUSG00000047676	135.574117820631	-1.25136137384898	0.375505823632178	-3.33246861991343	0.000860791772471165	0.0222523830543078	Rpsa-ps10
ENSMUSG00000100862	180.056727869958	-1.24348003590205	0.333175119958189	-3.73221156507153	0.000189805978353168	0.0066844714115681	Gm10925
ENSMUSG00000061104	119.282520241868	-1.23351735653658	0.404092027416877	-3.05256543768441	0.00226894254498084	0.0456922407538959	Sap18b
ENSMUSG00000030844	446.325322902198	-1.23343265399199	0.305137189444215	-4.04222329057497	5.29467765042177e-05	0.00237527385055844	Rgs10
ENSMUSG00000064181	755.571101159713	-1.23307439503259	0.238074213223801	-5.17936982059221	2.22636713013507e-07	2.53597130916947e-05	Rab3ip
ENSMUSG00000051319	136.979955556714	-1.23171759962743	0.389937305826388	-3.15875803936499	0.00158442975767863	0.0350928477982615	Mtln
ENSMUSG00000023467	101.809981639746	-1.22149670438112	0.440742662696312	-2.77145102520466	0.00558070666799868	0.0871163846032342	Tulp2
ENSMUSG00000113198	180.824562061722	-1.2153298957664	0.382599245011753	-3.17650887086584	0.00149059230739286	0.033694319134555	Gm6988
ENSMUSG00000048027	167.603645668658	-1.21456722157982	0.372249442043836	-3.26277781616337	0.00110325978148323	0.0269036165521082	Rgmb
ENSMUSG00000033554	824.941755504963	-1.19964251270273	0.272586547881216	-4.40096006948037	1.07772958269112e-05	0.000686170188455742	Dph5
ENSMUSG00000028229	92.2415878622712	-1.19382189790888	0.427260535986286	-2.79413097479987	0.00520393971331812	0.0834691320353996	Rmdn1
ENSMUSG00000055148	8157.6563798835	-1.19228129389217	0.216075694579345	-5.51788712845884	3.43099669757943e-08	4.71923885384039e-06	Klf2
ENSMUSG00000025086	175.62486192994	-1.18335292659628	0.344975661051723	-3.43025047908774	0.000603024307938658	0.0168754211319494	Trub1
ENSMUSG00000041975	163.393421942618	-1.18092668716612	0.355137596418279	-3.32526519038337	0.000883344714465006	0.0226745879170771	Mettl8
ENSMUSG00000039328	184.607301078728	-1.18075811368322	0.374611184761135	-3.1519563796156	0.00162180499172779	0.0357189075217389	Rnf122
ENSMUSG00000076258	226.797665696765	-1.1737373517328	0.318451880103768	-3.68576047141044	0.000228020736299312	0.00769569985010179	NA
ENSMUSG00000097971	6161.47004758607	-1.1699798046633	0.270186696724549	-4.33026429075477	1.48930486596021e-05	0.000882685566898367	NA
ENSMUSG00000044827	261.864657621201	-1.16827689389732	0.366770399958139	-3.18530855824424	0.00144599741126923	0.0331454281197912	Tlr1
ENSMUSG00000084349	319.206914227688	-1.16649635480511	0.284052941353911	-4.10661600349961	4.01497867081943e-05	0.00188833512969507	Rpl3-ps1
ENSMUSG00000027523	250.545806326469	-1.16416789782267	0.319448326377261	-3.64430739401595	0.000268112827581126	0.00883634116259434	Gnas
ENSMUSG00000028069	277.713263863555	-1.15272588415769	0.325906032937166	-3.53698848029589	0.000404717318203224	0.0122272954945025	Gpatch4
ENSMUSG00000027834	270.823033213621	-1.14730109201827	0.309183251875894	-3.71074786573108	0.000206647848013558	0.00713963418018408	Serpini1
ENSMUSG00000022217	174.576625597165	-1.14659775970777	0.340505340900769	-3.36734148332174	0.000758966447636202	0.0202669062390766	Emc9
ENSMUSG00000062456	405.466170650857	-1.13914417149667	0.28087457980862	-4.05570405222449	4.99835145044278e-05	0.00227737387960799	Rpl9-ps6
ENSMUSG00000019763	209.073471809462	-1.12532079429582	0.327740647212249	-3.43357103816008	0.00059568608787974	0.0167343028155811	Rmnd1
ENSMUSG00000025245	163.16913481983	-1.1226349985165	0.355633038438953	-3.15672301832331	0.00159552824708299	0.0352466694582879	Lztfl1
ENSMUSG00000030283	240.870104255217	-1.11860114871997	0.319645568776678	-3.49950463258724	0.000466123505119785	0.0137851535591206	St8sia1
ENSMUSG00000076617	3226.59921316801	-1.1183476134764	0.252007454923716	-4.43775607279131	9.09015481351092e-06	0.000594324920094122	Ighm
ENSMUSG00000026991	384.831272458756	-1.11785650229495	0.340234479248817	-3.28554738121485	0.00101784421981935	0.0255424590791156	Pkp4
ENSMUSG00000027985	3980.28599113351	-1.11593740736924	0.215748502413251	-5.17239932090808	2.31107028741002e-07	2.61204688297969e-05	Lef1
ENSMUSG00000038065	182.275673744819	-1.11285602568611	0.340825420248712	-3.26517906109825	0.00109394897281771	0.0268773182756006	Mturn
ENSMUSG00000022848	470.511413831029	-1.10892886527545	0.278726831663132	-3.97855082217452	6.93365915347511e-05	0.00295592837595518	Slc49a4
ENSMUSG00000050786	146.70282448343	-1.10716042676667	0.365793754748025	-3.02673408825509	0.00247211324100845	0.0481863784143091	Ccdc126
ENSMUSG00000028459	632.344609910805	-1.09918184625747	0.283785532062592	-3.87328359648383	0.000107378754050939	0.00418960322086134	Cd72
ENSMUSG00000030610	124.665138260983	-1.09691843330875	0.394495336261447	-2.78056121956733	0.00542650270401151	0.0857263027917052	Det1
ENSMUSG00000070343	166.503043043833	-1.09585298375638	0.374850400414543	-2.92344087813294	0.00346185960853727	0.0622366375986109	Gm10288
ENSMUSG00000029287	188.801714656811	-1.08983248639306	0.363591111989745	-2.99741234165206	0.00272282151406038	0.0518937747385625	Tgfbr3
ENSMUSG00000030029	261.143866962075	-1.08274353993848	0.342662142007797	-3.15979913507295	0.001578779407849	0.0350893350098147	Lrig1
ENSMUSG00000073676	1940.26478156446	-1.0787455233761	0.260095543102071	-4.1474971485873	3.36129654897639e-05	0.00162816291309222	Hspe1
ENSMUSG00000043483	128.622299065322	-1.07866213358528	0.373369679859196	-2.88899230915606	0.00386478526448734	0.0674025946844802	Gm6863
ENSMUSG00000038425	246.142654647967	-1.07570692337351	0.338118398119415	-3.18145043084463	0.00146539597491191	0.0333314716290416	Poli
ENSMUSG00000095597	527.903263266168	-1.06124256406205	0.272845494023791	-3.88953670596267	0.000100435777391093	0.00397922183250581	Rps7-ps3
ENSMUSG00000086583	202.257197060522	-1.05526737387968	0.331328255794655	-3.18496039931379	0.00144773818022082	0.0331454281197912	Gm15500
ENSMUSG00000104960	312.530840085787	-1.05400521505048	0.282345135928137	-3.73303833121017	0.000189183790746828	0.00667869169270885	Snhg8
ENSMUSG00000054426	271.887755380448	-1.05352184195186	0.310592006347969	-3.391979897807	0.000693895308701237	0.019016905264782	A930005H10Rik
ENSMUSG00000101111	168.941899925632	-1.05190343819899	0.365321131841108	-2.87939389899981	0.00398440341202512	0.0685364053393995	NA
ENSMUSG00000028362	378.384911602544	-1.05186528523589	0.319727827493226	-3.28987718548888	0.00100231120265337	0.0252832133818098	Tnfsf8
ENSMUSG00000021756	805.629086510211	-1.03680067561189	0.245530584944421	-4.22269460176043	2.41398815286753e-05	0.00128452362294922	Il6st
ENSMUSG00000038352	691.79994810939	-1.02390174495745	0.271791901328619	-3.76722683771016	0.000165071002119539	0.00594255607630342	Arl5c
ENSMUSG00000033102	205.345140310705	-1.02360833533147	0.32039721751088	-3.1948103147828	0.00139922771291558	0.0323821270703321	Cdc14b
ENSMUSG00000037108	142.9493508969	-1.02286535029419	0.36254223009509	-2.82136883757214	0.00478191876841041	0.0783375007229481	Zcwpw1
ENSMUSG00000024078	249.64137903182	-1.01784124684554	0.318759305039085	-3.19313422621728	0.00140737510930736	0.0325190635399387	Ttc27
ENSMUSG00000102973	166.929196106736	-1.01671297511187	0.342577058010266	-2.96783731233224	0.00299903018679704	0.0557628259523767	NA
ENSMUSG00000020717	526.370328400366	-1.01102830280965	0.287216947218498	-3.520085818754	0.000431407188920641	0.0128628155714989	Pecam1
ENSMUSG00000076471	538.227962474434	-1.00575486918763	0.311865438065928	-3.22496418783994	0.001259884277988	0.0296914911495822	Trbv14
ENSMUSG00000043801	218.318131394481	-1.00552057341868	0.329889311491773	-3.04805441822796	0.00230328213136742	0.0460265568335139	NA
ENSMUSG00000032652	148.094534993978	-0.996390737095754	0.361306423110897	-2.75774432271837	0.00582017010072932	0.0900279749420618	Crebl2
ENSMUSG00000032946	950.673036466997	-0.99632226395286	0.236234682461479	-4.21751054320876	2.4701427374817e-05	0.00130016899323044	Rasgrp2
ENSMUSG00000019461	153.535651796837	-0.991684655214855	0.360811593021882	-2.74848334807999	0.00598716760022255	0.0913505650494329	Plscr3
ENSMUSG00000110275	224.962124850567	-0.975174216872329	0.327602807011582	-2.97669676816246	0.00291372039737828	0.0546041688866007	Gm5905
ENSMUSG00000064373	531.656582190572	-0.954814463109794	0.268601054640154	-3.55476810911619	0.000378312585343402	0.0116367035744869	Selenop
ENSMUSG00000033446	407.160466481214	-0.940761078518352	0.340214077451539	-2.76520326720565	0.0056887335225316	0.0884240242628046	Lpar6
ENSMUSG00000057657	181.981014281897	-0.922826428943137	0.33199122640187	-2.77967113451989	0.00544139736621855	0.0857681876750989	Rps18-ps3
ENSMUSG00000040276	312.215350047668	-0.916832553721471	0.292182805819698	-3.13787305570348	0.00170178562349634	0.0370328871501143	Pacsin1
ENSMUSG00000028234	4336.70519248465	-0.911886076497911	0.22105789682258	-4.12510066188582	3.70572643515109e-05	0.0017768364759126	Rps20
ENSMUSG00000074604	933.650155267224	-0.910892017112887	0.291724692321574	-3.1224371508079	0.00179360396392072	0.0382276712100195	Mgst2
ENSMUSG00000008822	227.514488662898	-0.906239225035642	0.326978750691795	-2.77155387962764	0.00557894385584632	0.0871163846032342	Acyp1
ENSMUSG00000050549	1308.03445914918	-0.892657109713407	0.287153762111889	-3.10863804516545	0.00187951819810478	0.0397726782704902	Fam241a
ENSMUSG00000097344	841.817407402004	-0.89012364431175	0.261527012569654	-3.40356292669645	0.000665130906471331	0.0182629164149755	NA
ENSMUSG00000079435	1542.12276798731	-0.884067648708675	0.231733389318591	-3.81502057734651	0.000136171585981745	0.00503903990764934	Rpl36a
ENSMUSG00000057863	3433.93562325013	-0.883028697645458	0.219911692213408	-4.01537857654491	5.93504490431053e-05	0.0025985872283738	Rpl36
ENSMUSG00000021892	1202.88115593778	-0.877338445684679	0.244798546624312	-3.58392015713686	0.000338475590732993	0.010631406040732	Sh3bp5
ENSMUSG00000031239	597.853110444166	-0.873471500849694	0.253636859215165	-3.44378771899518	0.000573625893400742	0.0162082665228349	Itm2a
ENSMUSG00000026399	494.353018164542	-0.866376148610325	0.249070374704551	-3.47843917462294	0.000504342882988152	0.0146772839001343	Cd55
ENSMUSG00000060032	740.375045196911	-0.857751501095131	0.228866594251685	-3.7478230665322	0.000178376007068755	0.00632779119966533	H2aj
ENSMUSG00000021482	440.427418463478	-0.844214792838497	0.284532761454728	-2.96702140211302	0.0030070002680871	0.0557787072629897	Prxl2c
ENSMUSG00000078193	564.620228935776	-0.843782686741572	0.254661761974882	-3.31334661394826	0.000921866564391575	0.0235390797002262	Gm2000
ENSMUSG00000022248	250.898270433642	-0.842183971456659	0.3026094477825	-2.78307229872736	0.00538468055578904	0.0855213970625317	Rad1
ENSMUSG00000034349	3628.15514920516	-0.840709022664927	0.216938016019072	-3.87534208200288	0.000106475013590159	0.00417313359716269	Smc4
ENSMUSG00000034881	509.265924062768	-0.836793293522383	0.266072999373576	-3.14497636172205	0.00166100250297671	0.0363079707547234	Tbxa2r
ENSMUSG00000090733	10545.4593310443	-0.834399152927651	0.200017380096481	-4.17163324769661	3.02424123409013e-05	0.0015108457026908	Rps27
ENSMUSG00000041966	467.951133431891	-0.832565727914579	0.263333673367245	-3.16163792221697	0.00156884503669838	0.0350287299158688	Dcaf17
ENSMUSG00000025508	4524.00173428738	-0.827560413378365	0.213741737888785	-3.87177732132487	0.000108044637245807	0.00418960322086134	Rplp2
ENSMUSG00000037649	515.639379966671	-0.824609262970582	0.286015862229912	-2.88308926834178	0.00393795826159422	0.0680277623863077	H2-DMa
ENSMUSG00000003429	4529.08114090847	-0.823627454252336	0.205265235810259	-4.01250338860922	6.0078216336908e-05	0.00262257603051533	Rps11
ENSMUSG00000000782	8181.71370050915	-0.822025006744468	0.200235857886859	-4.10528371601126	4.03818953704293e-05	0.001893144805469	Tcf7
ENSMUSG00000040952	10158.607270093	-0.820621929566002	0.206095821717252	-3.98174947327091	6.84098662974545e-05	0.00292497316896448	Rps19
ENSMUSG00000057841	10429.9631046737	-0.816947314245976	0.222728352093601	-3.66790894184255	0.000244542237145434	0.00817758215041381	Rpl32
ENSMUSG00000050621	1150.54178073494	-0.811618036458651	0.246586286970715	-3.29141594380323	0.000996844020756824	0.0252326142754071	Rps27rt
ENSMUSG00000051483	472.510948441574	-0.810077067755551	0.284962103911917	-2.84275367368129	0.00447256228067559	0.074355710435861	Cbr1
ENSMUSG00000061477	4406.5507998215	-0.807666342304573	0.227515459494906	-3.54994049238512	0.000385318239683845	0.0117875592952777	Rps7
ENSMUSG00000029470	433.87051078592	-0.807062422739158	0.268134177587714	-3.00991999602567	0.00261316511897869	0.0503967558660175	P2rx4
ENSMUSG00000044770	1083.179288746	-0.788370888675741	0.228146177418002	-3.45555160116189	0.0005491680636373	0.0156690222462462	Scml4
ENSMUSG00000020577	1751.0246882395	-0.782982370661939	0.243984016227664	-3.20915436497828	0.00133125998312033	0.0311553299420456	Tspan13
ENSMUSG00000007892	4723.01174068332	-0.777588460193748	0.219858701635758	-3.53676454199201	0.000405060612060679	0.0122272954945025	Rplp1
ENSMUSG00000029603	765.903111104537	-0.773985738205423	0.2299721761543	-3.36556252651242	0.000763877522683871	0.0203398964909405	Dtx1
ENSMUSG00000038332	624.363211661372	-0.77296890082799	0.236486205037828	-3.26855809921068	0.00108096981981886	0.0267127796151847	Sesn1
ENSMUSG00000073702	2037.12232754932	-0.761289203094597	0.219563631626823	-3.4672827984031	0.000525748444321979	0.0151490362020048	Rpl31
ENSMUSG00000039001	1856.0216887344	-0.761261384767745	0.218799076906753	-3.47927146462403	0.000502778998567644	0.0146772839001343	Rps21
ENSMUSG00000049517	5190.19351285412	-0.758849491962545	0.244569298482864	-3.10279947920657	0.00191699480427585	0.040284854221988	Rps23
ENSMUSG00000036840	600.661017232076	-0.74689521030491	0.267791484796911	-2.78909245703366	0.00528559732762431	0.0842229606959152	Siah1a
ENSMUSG00000034892	3875.37892251225	-0.746219447858203	0.207751514942294	-3.59188450715017	0.000328295345829983	0.0103829634321066	Rps29
ENSMUSG00000115681	1182.72733846097	-0.745138289418622	0.235320742406222	-3.16647942633263	0.00154296260255012	0.0345566739557309	NA
ENSMUSG00000009927	5153.47187169106	-0.731240262995399	0.242458972134352	-3.01593402198457	0.002561889984853	0.0496073000108416	Rps25
ENSMUSG00000000740	14586.7149407095	-0.723817867729086	0.210790043356855	-3.43383328833851	0.000595110087907829	0.0167343028155811	Rpl13
ENSMUSG00000050299	536.594644646617	-0.722303301748209	0.263643635749233	-2.7396955731381	0.00614961154685372	0.0927211337674533	NA
ENSMUSG00000024776	524.956931374269	-0.716905197569111	0.247748838845418	-2.89367732623935	0.00380759225350226	0.0666432840084287	Stambpl1
ENSMUSG00000005483	7420.74797065089	-0.713819454712784	0.211897360332336	-3.36870385545738	0.00075522525752164	0.0202040078067257	Dnajb1
ENSMUSG00000015314	1694.9819158393	-0.698495770200232	0.23232232275141	-3.00658052109628	0.00264204070447388	0.0508863321944902	Slamf6
ENSMUSG00000040681	1705.52551290496	-0.697613077960124	0.251564326793495	-2.77310017223858	0.00555250258114261	0.0869554109914707	Hmgn1
ENSMUSG00000037742	26469.7287084936	-0.695820337492428	0.217429919009693	-3.20020510820964	0.00137329820459381	0.0319851243178559	Eef1a1
ENSMUSG00000027133	2013.24255266947	-0.695062742831018	0.243082940157139	-2.85936455426161	0.00424490649409376	0.0717989984731869	Nop10
ENSMUSG00000008668	7607.43670240461	-0.687035658621306	0.218411390394824	-3.14560361242766	0.00165744474504529	0.0363079707547234	Rps18
ENSMUSG00000030750	695.86643468784	-0.681597264051947	0.243517746664314	-2.79896341596623	0.00512669455700024	0.0825024355861628	Nsmce1
ENSMUSG00000001348	1821.34715543846	-0.678265196190072	0.213172042006503	-3.18177369699062	0.00146376144215199	0.0333314716290416	Acp5
ENSMUSG00000028081	7626.19847061757	-0.669788616961803	0.204691451329137	-3.27218656476671	0.00106719129101026	0.0265070681821628	Rps3a1
ENSMUSG00000061787	2265.94540615331	-0.666896980078803	0.229546361122724	-2.90528230034653	0.00366921997759867	0.0650027062860129	Rps17
ENSMUSG00000074884	1081.38412772227	-0.66470096453136	0.231843946616216	-2.86701884708543	0.00414358335729675	0.0709077997058528	Serf2
ENSMUSG00000060743	1767.51806476371	-0.651701940011513	0.227801360818358	-2.86083427100842	0.00422527863497819	0.0716332122069558	H3f3a
ENSMUSG00000035202	865.242130573819	-0.646515050745521	0.228009660586172	-2.83547218606196	0.00457579992886796	0.0754696413607409	Lars2
ENSMUSG00000006333	7608.29303095266	-0.639564315712575	0.224073457210752	-2.85426182857094	0.00431369631187	0.072208601868042	Rps9
ENSMUSG00000026869	892.54386467639	-0.626353364993784	0.225181794732034	-2.7815453098202	0.00541007781344378	0.0857263027917052	Psmd5
ENSMUSG00000025357	6196.41405528473	-0.622839652520373	0.204305347425244	-3.04857244496878	0.00229931466294002	0.0460265568335139	Dgka
ENSMUSG00000025026	2215.41376701379	-0.61714333225153	0.20541689668802	-3.00434551491071	0.00266152883555219	0.0511652787620346	Add3
ENSMUSG00000045092	6429.97548224828	-0.611507244048886	0.190237072198545	-3.21444835636806	0.00130695422475636	0.0306356794163146	S1pr1
ENSMUSG00000057322	2612.25042789978	-0.606280564228318	0.205259994665977	-2.95372006227969	0.00313968667383012	0.0577258911783646	Rpl38
ENSMUSG00000049744	2280.19497062488	-0.604503860895158	0.20859295554743	-2.89800707463347	0.00375542118471914	0.0658101452802946	Arhgap15
ENSMUSG00000067288	1943.17989094852	-0.58621881679166	0.213812921409606	-2.74173708925958	0.00611152371787616	0.0924124712320904	Rps28
ENSMUSG00000017404	3229.76006868743	-0.581717739300696	0.206748293260793	-2.81365195390955	0.00489822298778556	0.0800019280886259	Rpl19
ENSMUSG00000032399	16749.4602530666	-0.561103209092063	0.202912273148641	-2.76525022555453	0.00568791460329866	0.0884240242628046	Rpl4
