# Supplementary material for: Physiological activation of Aryl hydrocarbon receptor by food-derived ligands is essential for the efficacy of anti-PD1 therapy
Source: Nat Commun. 2025 Dec 2;16:10598. doi: 10.1038/s41467-025-66854-x (PMC12672584; doi:10.1038/s41467-025-66854-x)
Supplement: Supplementary file 7 — Supplementary Data 5 [file 41467_2025_66854_MOESM7_ESM.xlsx]

## Sheet: Tumor-infiltrating cells
	Compound	Fluorophore	Company	Clone	Catalogue number
myeloid panel	anti-CD26	BV605	BD Biosciences	H194-112	745125
	anti-Ly6G	BV510	Biolegend	1A8	127633
	anti-CD11c	BV786	BD Biosciences	HL3	563735
	anti-Ly6C	Alexa700	Biolegend	HK1.4	128023
	anti-I-A/I-E (MHC II)	Pe-Cy5	Biolegend	M5/114.15.2	107611
	anti-CD64	PerCP-eFluor710	eBioscience	X54-5/7.1	46-0641-82
	anti-CD206	BV650	Biolegend	C068C2	141723
	anti-Arg1	APC	eBioscience	A1exF5	17-3697-82
	anti-CD11b	BV750	BD Biosciences	M1/70	746910
	anti-CD45	AF532	eBioscience	30-F11	58-0451-82
lymphoid panel	anti-NK1.1	BV605	BD Biosciences	PK136	563220
	anti-TCRb	FITC	BD Biosciences	H57-597	553171
	anti-CD8a	BV711	BD Biosciences	53-6.7	563046
	anti-CD4	BV650	Biolegend	GK1.5	100469
	anti-CD103	PerCP-Cy5.5	Biolegend	2E7	121415
	anti-FOXP3	APC	eBioscience	FJK-16s	17-5773-82
	anti-CD223 (Lag-3)	PE-Dazzle 594	Biolegend	C9B7W	125223
	anti-PD1	BV421	Biolegend	29F.1A12	135217
	anti-CD45	AF532	eBioscience	30-F11	58-0451-82
tetramer staining	anti-CD45	V500	BD Biosciences	30-F11	561487
	anti-CD8	APC-Cy7	BD Pharmingen	53-6-7	557654
	anti-TCRb	FITC	BD Biosciences	H57-597	553171
	anti-CD4	PerCP-Cy5.5	Biolegend	GK1.5	100433
cytokine intracellular staining	anti-CD8a	BUV395	BD Biosciences	53-6.7	563786
	anti-TCRb	BUV737	BD Biosciences	H57-597	612821
	anti-CD45	FITC	BD Biosciences	30-F11	553080
	anti-CD335 (NKp46)	BV605	Biolegend	29A1.4	137619
	anti-CD11b	PE-CF594	BD Biosciences	M1/70	562287
	anti-CD49b	APC	BD Biosciences	DX5	560628
	anti-Granzyme B	BV421	BD Biosciences	GB11	563389
	anti-IFNg	BV785	Biolegend	XMG1.2	505837
AhR-TdTomato mice	anti-TCRb	BUV737	BD Biosciences	H57-597	612821
	anti-CD8a	BUV395	BD Biosciences	53-6.7	563786
	anti-NK1.1	BV480	BD Biosciences	PK136	746265
	anti-CD11b	PerCP-Cy5.5	BD Biosciences	M1/70	561114
	anti-Ly6G	BV605	Biolegend	1A8	127639
	anti-CD11c	BV786	BD Biosciences	HL3	563735
	anti-CD45	FITC	BD Biosciences	30-F11	553080
	anti-CD26	PE	Biolegend	DPP-4	137803
	anti-Ly6C	Alexa700	Biolegend	HK1.4	128023
	anti-I-A/I-E (MHC II)	APC-Cy7	Biolegend	M5/114.15.2	107627
	anti-CD64	Pe-Cy7	Biolegend	X54-5/7.1	139313
	anti-CD49b	APC	BD Biosciences	DX5	560628
"progenitor exhausted" and "effector" CD8 T cells	anti-TCRb	BUV395	BD Biosciences	H57-597	569248
	anti-CD11b	BV750	BD Biosciences	M1/70	746910
	anti-PD1	BV421	Biolegend	29F.1A12	135217
	anti-CD278/ICOS	BUV737	BD Biosciences	C398.4A	567918
	anti-CD25	BV605	Biolegend	PC61	102035
	anti-CD45	Alexa Fluor 532	eBioscience	HI30	58-0459-42
	anti-CD4	PerCP-Cy5.5	BD Biosciences	RM4-5	550954
	anti-CD62L	APC	Biolegend	MEL-14	104411
	anti-CD357 (AITR/GITR)	Pe-Cy7	eBioscience	eBioAITR	25-5875-42
	anti-Ly108 (Slamf6)	PE	Biolegend	330-AJ	134605
	anti-CD8	APC-Cy7	Biolegend	YTS156.7.7	126619
mitocondria and ATP context	anti-CD8a	BUV395	BD Biosciences	53-6.7	563786
	anti-TCRb	BUV737	BD Biosciences	H57-597	612821
	anti-PD1	BV421	Biolegend	29F.1A12	135217
	anti-CD45	PerCPCy5.5	BD Biosciences	HI30	564105
	anti-Ly108 (Slamf6)	PE	Biolegend	330-AJ	134605
	anti-CD62L	APC	Biolegend	MEL-14	104411
	anti-CD11b	APC-Cy7	Biolegend	M1/70	101225

## Sheet: Lymph node cells
	Compound	Fluorophore	Company	Clone	Catalogue number
prior to therapy	anti-TCRb	PeCy7	BD Bioscience	H57-597	560729
	anti-CD8	APC	BD Pharmingen	53-6-7	553035
	anti-CD11c	FITC	BD Pharmingen	HL3	553801
	anti-XCR1	PerCP-Cy5.5	Biolegend	ZET	148207
	anti-CD103	BV510	Biolegend	2E7	121423
	anti-CD11b	PE-Texas Red	BD Bioscience	M1/70	553311
	anti-MHC II	APC Cy7	Biolegend	M5/114.15.2	107627
after therapy	anti-TCRb	BUV737	BD Bioscience	H57-597	612821
	anti-CD8	BUV395	BD Bioscience	53-6.7	563786
	anti-CD19	BV480	BD Bioscience	1D3	566107
	anti-CD11b	PerCP-Cy5.5	BD Bioscience	M1/70	561114
AhR-TdTomato mice	anti-TCRb	BUV737	BD Bioscience	H57-597	612821
	anti-CD8	BUV395	BD Bioscience	53-6.7	563786
	anti-CD19	BV480	BD Bioscience	1D3	566107
	anti-CD4	PerCP-Cy5.5	BD Bioscience	RM4-5	550954
	anti-CD11b	Pe-Cy7	BD Bioscience	M1/70	561098

## Sheet: Bone marrow cells 
Compound	Fluorophore	Company	Clone	Catalogue number
anti-TCRb	BUV737	BD Bioscience	H57-597	612821
anti-CD8a	BUV395	BD Bioscience	53-6.7	563786
anti-NK1.1	BV480	BD Bioscience	PK136	746265
anti-CD11b	Pe-Cy7	BD Bioscience	M1/70	561098
anti-Ly6G	BV605	Biolegend	1A8	127639
anti-Ly6C	FITC	Biolegend	HK1.4	128005
anti-CD115	APC	BD Bioscience	AFS98	17-1152-82
anti-CD43	BB700	BD Bioscience	S7	566508

## Sheet: Spleen NK cell 
Compound	Fluorophore	Company	Clone	Catalogue number
anti-CD3	BV605	BD Biosciences	145-2C11	564378
anti-CD5	APC-R700	BD Biosciences	53-7.3	565505
anti-CD11b	FITC	eBioscience	M1/70	11-0112-82
anti-CD19	BV786	BD Biosciences	1D3	563333
anti-CD27	V450	BD Biosciences	LG3.A10	561245
anti-CD45	BUV395	BD Biosciences	30F10	564279
anti-Ly49H	Pe-CF594	BD Biosciences	3D11	562519
anti-Ly49D	APC	eBioscience	4E5	17-5782-82
anti-CD335 (NKp46)	PerCP-eFluor710	eBioscience	29A1.4	46-3351-82
anti-Ly49G2	Pe-Cy7	BD Biosciences	4D11	560730
anti-Ly49C/I	PE	BD Biosciences	5E6	553277
anti-CD107a	FITC	BD Biosciences	1D4B	553793
anti-IFNg	Pe-Cy7	BD Biosciences	XMG1.2	557649

## Sheet: RNA-seq library preparation
Compound	Fluorophore	Company	Clone	Catalogue number
anti-CD11b	BV421	Biolegend	M1/70	101235
anti-CD3	BV510	Biolegend	17A2	100233
anti-CD279 (PD1)	FITC	Biolegend	29F.1A12	135213
anti-CD4	PerCP-Cy5.5	BD Bioscience	RM4-5	550954
anti-CD62L	PeCy7	Biolegend	MEL-14	104417
anti-Ly108 (Slamf6)	PE	Biolegend	330-AJ	134605
anti-CD8b	APC-Cy7	Biolegend	YTS156.7.7	126619
