# Supplementary material for: Physiological activation of Aryl hydrocarbon receptor by food-derived ligands is essential for the efficacy of anti-PD1 therapy
Source: Nat Commun. 2025 Dec 2;16:10598. doi: 10.1038/s41467-025-66854-x (PMC12672584; doi:10.1038/s41467-025-66854-x)
Supplement: Supplementary file 10 — Source Data [file 41467_2025_66854_MOESM10_ESM.xlsx]

## Sheet: Fig1A
individual mice
day	indole-poor diet - vehicle								indole-poor diet - aPD1								I3C diet - vehicle								I3C diet - aPD1
7	23.0649	46.0983	174.906	99.7252	56.6096	152.304	36.4712	111.083	98.0387	125.501	82.6595	132.3	78.0881	56.9925	92.6781	59.4256	109.788	74.0645	56.1997	23.5822	148.266	21.6474	74.5344	43.1197	24.1137	160.599	112.694	28.5165	71.1125	48.2157	81.9315	102.065
10	90.6426	85.1081	549.5	233.05	106.821	221.056	88.5996	217.899	211.179	180.539	190.679	209.741	250.752	113.718	58.2524	115.52	138.132	111.129	91.2963	44.4958	203.632	92.7158	146.411	74.3774	43.8504	224.798	86.451	42.7824	163.869	110.864	200.024	167.061
13	150.337	194.942	288.742	456.364	227.27	334.416	256.373	207.814	296.114	220.067	218.275	292.428	164.587	127.403	141.252	127.234	280.551	191.787	145.393	79.3813	240.677	163.265	169.306	85.1505	92.8581	206.309	57.4216	71.7064	228.006	172.262	241.359	209.734
16	288.718	282.803	910.222	551.662	302.857	469.284	304.702	539.352	266.094	230.045	205.134	494.75	201.724	265.338	194.713	162.511	255.03	262.379	160.937	97.2655	230.859	230.194	454.779	94.1321	74.0453	182.557	14.3227	30.493	180.581	132	216.616	325.475
20	511.999	413.671	1184.7	888.255	557.91	710.124	719.258	908.813	406.864	326.362	328.061	814.264	333.236	334.976	478.431	148.22	533.144	394.818	244.348	289.534	331.998	408.93	620.537	272.296	33.4419	441.463	15.874	4	356.326	227.597	437.095	542.866
23	710.216	413.06	1581.47	1202.16	700.713	1126.19	846.194	1481.29	443.164	458.783	489.388	1215.12	589.807	542.354	996.416	187.367	868.618	720.691	415.257	496.566	832.769	1154.53	920.468	550.72	50.697	852.797	41.9661	0	482.028	325.866	384.955	1013.45
27	1109.21	691.075	2208.6	1646.8	686.731	2172.41	1120.37		842.363	692.502	473.89	1784.09	926.664	668.841	1829.88	309.516	1043.35	997.558	709.365	265.732	865.906	1347	1407.67	698.037	86.022	1436.21	0	0	796.229	575.547		982.809
31	1808.45	904.577		1987.11	1000.98		1740.97		1111.25	1165.44	682.153		1282.99	1105.35		431.822	1658.16	1325.57	1000.19	501.12	1212.83	1722.77		1096.91	175.163	2100.43	0	0	1148.51	902.728		1304

## Sheet: Fig1B
proportion of mice
	tumor progression	partial response	rejection
I3C diet - vehicle	100	0	0
I3C diet - aPD1	40.625	34.375	25
indole-poor diet - vehicle	100	0	0
indole-poor diet - aPD1	81.25	12.5	6.25

## Sheet: Fig1C
Tumor volume at day 10
indole-poor diet - vehicle																																indole-poor diet - aPD1
288.718	282.803	910.222	551.662	302.857	469.284	304.702	539.352	699.324	779.985	506.718	463.593	509.397	721.701	431.819	340.243	373.991	140.82	302.639	376.608	720.38	381.488	291.844	260.234	337.644	1362.66	865.204	574.979	1143.45	874.311	717.739	1176.17	266.094	230.045	205.134	494.75	201.724	265.338	194.713	162.511	249.263	609.889	669.771	625.797	195.525	1122.67	68.0137	482.693	398.847	63.6249
[truncated: 78 more columns]

## Sheet: Fig1D
% change in tumor volume
indole-poor diet - vehicle	indole-poor diet - aPD1	I3C diet - vehicle	I3C diet - aPD1
2301.27	2561.09	2160.49	856
1760.05	1048.7	1256.56	766.503
1597.99	951.56	1173.96	693.248
1569.68	770.305	1118.45	633.669
1445.31	596.675	963.378	486.36
1350.4	595.817	925.697	428.934
1151.76	531.546	783.302	375.594
1145.77	523.939	781.056	354.611
1066.63	432.957	686.599	347.428
1032.57	383.727	637.644	342.516
735.46	378.761	635.041	337.186
670.349	365.567	611.13	229.629
634.077	345.73	575.407	218.889
513.479	331.088	510.16	207.067
498.084	330.742	406.966	173.769
493.521	273.961	338.811	164.386
463.953	248.067	320.396	162.976
460.94	228.347	312.454	156.046
453.182	219.188	288.246	153.937
436.292	173.47	281.456	151.495
434.991	171.417	278.998	74.5252
420.406	166.405	264.179	39.8116
408.278	158.328	258.464	34.5375
385.54	151.058	256.235	27.0118
379.135	148.168	254.257	24.07
358.834	110.095	205.3	22.1816
356.229	85.173	186.367	13.6724
337.975	83.3019	168.828	6.931
302.65	79.5913	132.293	-12.4465
282.237	-35.3958	118.304	-70.2401
252.97	-85.2645	55.7056	-86.143
208.124	-100	38.8553	-87.2906

## Sheet: Fig1E
Individual mice
days	naive	naive	naive	naive	naive	naive	naive	naive	naive	naive	naive	second challenge	second challenge	second challenge	second challenge	second challenge	second challenge	second challenge	second challenge	second challenge
0	0	0	0	0	0	0	0	0	0	0	0	0	0	0	0	0	0	0	0	0
5	83.24	70.31	217.57	282.45	96.55							4	4
7						74.0757	72.8769	61	45	35	37			0	0	0	0	0	0	0
8	105.455	417.863	251.457	496.013	201.083							4	0
10						104.591	140.341	35	55	15	50			0	0	0	0	0	0	0
12	244.759	585.852	752.434	642.135	586.256							58.4385	0
13						298.588	188.127	66	168	50	110			0	0	0	0	0	0	0
15	320.353	683.783	1163.65	1171.54	833.825	288.8	212.696					41.8982	0	0	0
18						550.286	405.892							0	0
19	797.086	1540.93	2560	1710.02	1738.07			135	492	175	125	25.0534				0	0	0	0	0
22						1069.44	502.064	338	603	257	745			0	0	0	0	0	0	0
28						1616.39	992.193	927	1608	585	923			0	0	0	0	0	0	0
Tumor volume at endpoint
naive												second challenge
797.086	1540.93	2560	1710.02	1738.07	1616.39	992.193	927	1608	585	923	25	0	0	0	0	0	0	0	0

## Sheet: Fig3C
	I3C diet	I3C diet		indole-poor diet	indole-poor diet
MHCII+ macro	0.260394	0.142119		0.180328	0.142045
Arg1+ macro	0.201313	0.160207		0.14959	0.119318
monocyte	0.122538	0.100775		0.172131	0.1875
tissue macro	0.133479	0.139535		0.110656	0.130682
IFN responsive	0.14442	0.0826873		0.0881148	0.0681818
tissue macro	0.0153173	0.196382		0.0307377	0.142045
moMac	0.0218818	0.0258398		0.0840164	0.0511364
cDC2	0.0284464	0.0568475		0.0512295	0.0511364
moMac	0.0175055	0.0180879		0.0655738	0.0681818
cycling macro	0.0371991	0.0387597		0.0245902	0.0397727
tissue macro	0.0175055	0.0387597		0.0430328	0

## Sheet: Fig3D
CD206+ macro				moMac
indole-poor diet	I3C diet			indole-poor diet	I3C diet
6.36	3.42			10.3	9.11
0.6	8.4			0.79	6.47
8.38	7.26			9.45	5.86
3.86	8.55			6.73	11.2
6.75	6.57			3.85	11.1
0.89	7.28			1.45	5.8
4.74	0.6			3.96	0.77
4.31	9.4			11.8	10.2
2.81	3.24			6.41	12.7
3.01	5.7			16.5	21.7
3.09	6.65			27.3	14.6
4.42	7.38			23.9	26.7

## Sheet: Fig3G
	I3C diet	I3C diet		indole-poor diet	indole-poor diet
NK T	0.160356	0.165179		0.194986	0.142857
effector CD8 T	0.151448	0.133929		0.21727	0.157143
Treg	0.120267	0.212054		0.0668524	0.15
exhausted	0.167038	0.0625		0.150418	0.125
Treg	0.142539	0.125		0.0668524	0.167857
stem-like	0.104677	0.116071		0.133705	0.110714
progenitor exhausted	0.0623608	0.0803571		0.0584958	0.0607143
IFN responsive	0.0512249	0.046875		0.0752089	0.0392857
cycling T	0.0400891	0.0580357		0.0362117	0.0464286

## Sheet: Fig3H
Treg			exhausted CD8 T cells
indole-poor diet	I3C diet		indole-poor diet	I3C diet
1.91	0.4		0.15	0.58
1.49	1.61		0.43	0.083
0.83	0.83		0.12	1.02
0.92	0.77		0.092	0.4
1.35	1.09		0.18	0.25
0.98	2.54		0.054	0.5
0.74	0.87		1.36	0.29
0.44	1		0.032	0.19
0.85	0.82		0.21	0.11
0.34	0.47		0.17	0.36
0.42	4.26		0.14	1.19
1.52	0.95		0.18	0.15
1.97	5.32		0.2	0.3
2.21	0.85		0.21	0.24
2.78			0.73

## Sheet: Fig3I
indole-poor diet	I3C diet
25.3	51.5
37.4	35.5
47.9	63.2
40.4	30.1
3.57	63.4
43.7	43.3
42.3	73.5
34.7	71.4
5.41	55.7
33.2	6.95
73.1	47.7
49.3	46.7
30.5	67
25.6
61.1

[truncated: 57 more sheets: SupFig1A, SupFig1B, SupFig1C, SupFig1D, SupFig1E, SupFig1F, SupFig1G, SupFig1H, SupFig1I, Fig2A, Fig2B, Fig2C, Fig2D, Fig2E, Fig2F, Fig2G, Fig2H, Fig2I, Fig4B, Fig4D …]
